# Supplementary material for: Potential Applications of Lilium Plants in Cosmetics: A Comprehensive Review Based on Research Papers and Patents
Source: Antioxidants (Basel). 2022 Jul 27;11(8):1458. doi: 10.3390/antiox11081458 (PMC9332866; doi:10.3390/antiox11081458)
Supplement: Supplementary file 1 [file antioxidants-11-01458-s001.zip]

Archive with 1 entries (1 files):
- Revised-antioxidants-1814673-supplementary.xlsx
