# Supplementary material for: Potential Applications of Lilium Plants in Cosmetics: A Comprehensive Review Based on Research Papers and Patents
Source: Antioxidants (Basel). 2022 Jul 27;11(8):1458. doi: 10.3390/antiox11081458 (PMC9332866; doi:10.3390/antiox11081458)
Supplement: Supplementary file 1 [file antioxidants-11-01458-s001.zip › Revised-antioxidants-1814673-supplementary.xlsx]

## Sheet: Sheet1
Publication Number	Application Date	Legal Status & Events	Application Number	Abstract	Title	Original Assignee(Applicant)	Original Assignee Address	First Inventor	IPC	Simple Family
CN101032599A	2007-04-10	Granted	CN200710072019.7	The present invention provides one kind of health liquid with health functions of preserving youthful looks, beautifying and slimming, . It is prepared with honey and 11 kinds of Chinese medicinal materials, including ginseng, date, haw, lily, pecan kernel, etc in certain weight proportion. The present invention has integral functions of nourishing, beautifying, nursing face and slimming, fast ac…	Healthy solution for conditioning skin and losing weight	Fengqin Yin	No. 99, Linji Road, Hedong street, Acheng District, Harbin, Heilongjiang Province	Fengqin Yin	A61K36/8969 | A61P1/14 | A61P3/04 | A61P17/16 | A61K35/32 | A61K35/36 | A61K35/56 | A61K35/64 | A61K35/618	CN101032599A | CN101032599B
CN101125119A	2007-07-18	Granted	CN200710018374.6	The present invention provides a whitening and anti-aging Tibetan herbal medicine extract, the extract selects and uses pine needle, lucid ganoderma, Chinese angelica, Chinese caterpillar fungus, white peony root, dahurian angelica root, largehead atractylodes rhizome, baicalein, lancelesf lily bulb, snow lotus herb, gold theragran, saikosaponin and other Tibetan herbal medicines for combination,…	Tibetan materia medica with whitening anti-senility function and application thereof	Tibet Yutuo Tibetan Medicine Industry Group Co., Ltd	C8, holy city garden villa, No. 6, Zaji West Road, Lhasa, Tibet Autonomous Region	Xiang Li	A61K8/97 | A61P19/04 | A61P19/08 | A61Q19/04 | A61Q19/08	CN101125119A | CN101125119B
CN101658518A	2009-08-19	Granted | Transfer	CN200910113424.8	The invention relates to application of indirubin for preparing hair culture; the indirubin is obtained from plant isatis tinctoria or dyer woad leaf or indigo natural which is prepared from the dyerwoad leaf by adopting a conventional extraction method or a chemical synthesis method, and also can be obtained from radix isatidis, lily magnolia, strobilanthescusia, indigo plant and clerodendrum cy…	Application of indirubin for preparing hair culture	Qinghua Liu | Liping Jing | Ping Yu	Xinjiang Pharmaceutical Research Institute, No. 140, Xinhua South Road, Urumqi, Xinjiang Uygur Autonomous Region	Qinghua Liu | Liping Jing | Ping Yu	A61K31/404 | A61P17/14	CN101658518A | CN101658518B
CN101879281A	2010-07-26	Granted | Transfer	CN201010236324.7	The invention discloses a formula of a honey refined gum for treating chloasma and a preparation method thereof. The medicinal composition comprises the following crude medicaments in part by weight: 50 to 60 parts of sealwort, 30 to 40 parts of Chinese wolfberry, 10 to 20 parts of donkey-hide gelatin, 5 to 8 parts of cinnamon, 10 to 15 parts of peach blossom, 10 to 15 parts of flower of puncture…	Formula of honey refined gum for treating chloasma and preparation method thereof	Changgang Zhu	28 Fuxing Road, Haidian District, Beijing	Changgang Zhu	A61K36/8969 | A61K9/06 | A61P17/00 | A61P17/14 | A61P25/20 | A61P25/22 | A61P1/10 | A61K35/36	CN101879281A | CN101879281B
CN101884610A	2010-06-28	Granted | Transfer	CN201010211715.3	The invention discloses a whitening, spot-correcting and skin moisturizing and rejuvenating mask and a preparation method thereof. Each 51 grams of the mask contains 2.5 to 4.5 g of polyvinyl alcohol, 0.1 to 0.4 g of sodium alginate, 1 to 3 g of glycerin, 1 to 4 g of olive oil, 1 to 3 ml of 7 percent (g/ml) sorbitol solution, 0.5 to 2.5 g of honey, 1 to 4 g of bletilla extract, 0.5 to 2 g of lemo…	Whitening, spot-correcting and skin moisturizing and rejuvenating mask and preparation method thereof	Shuping Sun	No. 10, Weiliu Road, Yijiang District, Wuhu City, Anhui Province	Shuping Sun	A61K8/98 | A61K8/97 | A61Q19/00 | A61Q19/02 | A61K8/9789 | A61K8/9794	CN101884610A | CN101884610B
CN101904982A	2010-05-29	Granted	CN201010189764.1	The invention provides a traditional Chinese medicine combination used for treating chronic eczema by treating lungs and a preparation thereof, belonging to the field of traditional Chinese medicines. The traditional Chinese medicine combination takes radix polygonati officinalis and asparagus as main components and fructus cannabis, lily, folium mori and ginseng as accessory components, so that …	Traditional Chinese medicine combination used for treating chronic eczema by treating lungs and preparation thereof	Lanzhou Guchi Biotechnology Co., Ltd	79 zhangsutan, Yantan Township, Chengguan District, Lanzhou City, Gansu Province	Xiaorong Jia	A61K36/8969 | A61P17/00	CN101904982A | CN101904982B
CN102145123A	2011-03-30	Granted | Transfer	CN201110078229.3	The invention relates to a three-in-one speckle removing technology. In the technology, a group of traditional Chinese medicines such as angelica dahurica, greenish lily bulb, pearl, notoginseng root and the like are prepared into an oral administration preparation, a group of traditional Chinese medicines such as aloes, turmeric, cicada slough and the like are prepared into a back external trans…	Three-in-one speckle removing technology	Yongge Huang	No. 86, Qinghuan Road, Qingxiu District, Nanning City, Guangxi Zhuang Autonomous Region	Yongge Huang	A61K36/898 | A61K36/9066 | A61K36/9064 | A61P17/00 | A61K31/045 | A61K35/24 | A61K35/32 | A61K35/36 | A61K35/56 | A61K35/64 | A61K35/618	CN102145123A | CN102145123B
CN102166288A	2011-04-06	Granted | Transfer	CN201110084974.9	The invention relates to a Chinese medicinal composition for treating juvenile canities and a preparation method thereof, wherein the Chinese medicinal composition comprises the following raw materials in parts by weight: 2 to 6 parts of cicada slough, 1 to 4 parts of fleece-flower root, 1 to 5 parts of glossy privet fruit, 2 to 6 parts of bunge cherry seed, 1 to 3 parts of puff-ball, 1 to 5 part…	Chinese medicinal composition for treating juvenile canities and preparation method thereof	Qipeng Huang	No. 59, Changhu Road, Qingxiu District, Nanning City, Guangxi Zhuang Autonomous Region	Qipeng Huang	A61K36/8945 | A61P17/00 | A61K35/64	CN102166288A | CN102166288B
CN102166313A	2011-04-07	Granted | Transfer	CN201110085622.5	The invention provides a medicine for curing the tinea pedis. The medicine comprises the traditional Chinese medicines such as angilo, corbicula meal, mussel, betel nut, corn stigma, rheum officinale, gallnut, syzygium aromaticum, rhizoma atractylodis, golden cypress, alum, purslane, pepper, pawpaw, liquorice, fructus kochiae, garden burnet, radix puerariae, agastache rugosus, groundsel, cortex d…	Medicine for curing tinea pedis	Xiaoyun Ge	o. 46, East District, South Village, Gongren new village, Tianqiao District, Jinan City, Shandong Province	Xiaoyun Ge	A61K36/899 | A61P17/00 | A61P31/10 | A61K33/06 | A61K35/56 | A61K35/60 | A61K35/64 | A61K35/618	CN102166313A | CN102166313B
CN102178637A	2011-05-10	Granted | Re-examination	CN201110119919.9	The invention discloses a process for preparing a purely natural edible fresh flower chocolate mask which is a 100% purely natural edible product without any chemical additive; the fresh flower chocolate mask is prepared from cacao butter, milk powder, powdered sugar, cocoa mass, soybean lecithin, fresh flower extract, honey, pearl powder and anhydrous milk fat, wherein the fresh flower extract i…	Process for preparing purely natural edible fresh flower chocolate mask	Ji Jin	Qutuoguan Si Beijia Food Co., Ltd. in Tonghai County, Yuxi City, Yunnan Province	Ji Jin	A61K8/98 | A61K8/97 | A61K8/92 | A61Q19/00 | A23L1/29 | A61K36/896 | A61K36/88 | A61K36/73 | A61K36/63 | A61K36/35 | A61K36/258 | A61K36/28 | A61P17/16 | A61K35/64 | A61K35/56 | A23L33/00 | A61K8/9789 | A61K8/9794 | A61K35/618 | A61K35/644	CN102178637A | CN102178637B
CN102228612A	2011-05-31	Granted | Transfer	CN201110156568.9	The invention discloses a Chinese patent drug for treating tinea manuum, and belongs to the technical field of dermatologic disease treatment. A technical scheme of the invention is as follow: the Chinese patent drug comprises drugs of, by weight, 10-20 parts of rehmannia root, 10-20 parts of poria cocos, 10-20 parts of cornus officinalis, 10-20 parts of stir-fried radix paeoniae alba root, 15-25…	Chinese patent drug for treating tinea manuum	Shumin Qu	Yantai psoriasis Institute, No. 11 Wenhua Road, Zhifu District, Yantai City, Shandong Province	Shumin Qu	A61K36/8968 | A61P17/00	CN102228612A | CN102228612B
CN102247523A	2011-08-08	Granted | Litigation | Transfer	CN201110234081.8	The invention provides a detoxifying and beauty treatment electuary, which is prepared from the following components in percentage by weight: 25 to 40 percent of lily, 20 to 30 percent of kudzuvine root, 10 to 20 percent of fern root, 5 to 15 percent of cinnamomvine and 1 to 10 percent of honeysuckle flower. A method for preparing the detoxifying and beauty treatment electuary comprises the follo…	Detoxifying and beauty treatment electuary	Wenwei Wang	No. 549, Ma'an community, Xincheng community, Tongyang Town, Tongshan County, Hubei Province	Wenwei Wang	A61K36/8967 | A61K9/16 | A61P39/02 | A61P1/10 | A61P11/04 | A61P17/00 | A61P1/02 | A23L1/29 | A23L33/00	CN102247523A | CN102247523B
CN102309750A	2011-04-15	Granted | Transfer	CN201110098311.2	The invention provides a special conditioning and nourishing film for use at a genital of a woman. The special conditioning and nourishing film is a product formed by uniformly infiltrating conditioning and nourishing liquid on a non-woven fabric film and packaging the non-woven fabric film, wherein the conditioning and nourishing liquid is prepared from the following ingredients in percentage by…	Special conditioning and nourishing film for use at genital of woman	Shenzhen Yili Environmental Protection Technology Co., Ltd	Yuanzheng Science Park, Bantian Wuhe Avenue, Longgang District, Shenzhen, Guangdong Province	Shaoyong Wu	A61K38/44 | A61K9/70 | A61K8/97 | A61Q19/00 | A61P15/02 | A61K36/8967 | A61K33/38 | A61K31/198 | A61K31/519 | A61K31/355	CN102309750A | CN102309750B
CN102512616A	2012-01-09	Granted | Transfer	CN201210003310.X	The invention provides a Chinese medicinal anti-acne composition, which is used for curing acnes by internally disinfecting, eliminating damp and regulating internal secretion. The inventor aims to treat in reference to modern pharmacological research by following a traditional Chinese medical science theory according to the principle of externally smearing a Chinese medicinal preparation in an a…	Chinese medicinal anti-acne composition	Hangzhou wanchengzhitang National Medicine Museum Co., Ltd	No. 103, Gaoyin street, Shangcheng District, Hangzhou City, Zhejiang Province	Hanwen Wu	A61K36/8998 | A61P17/10 | A61K33/06 | A61K33/28 | A61K35/64	CN102512616A | CN102512616B
CN102525874A	2012-03-09	Granted | Transfer	CN201210060515.1	The invention discloses a lily-contained Chinese herbal medicine facial cleanser and a preparation method thereof, which belong to the technical field of a natural skin care product. The lily-contained Chinese herbal medicine facial cleanser is characterized by comprising the following substances in percentage by weight: 21-28wt% of fresh lily juice, 7-9wt% of Chinese herbal medicine extract, 6-1…	Lily-contained Chinese herbal medicine facial cleanser and preparation method thereof	Zhejiang agriculture and Forestry University	No. 88, Huancheng North Road, Lin'an City, Hangzhou City, Zhejiang Province	Xingbiao Li	A61K8/99 | A61K8/97 | A61Q19/10 | A61Q19/02 | A61Q19/00	CN102525874A | CN102525874B
CN102552748A	2012-03-06	Granted	CN201210056434.4	The invention relates to a traditional Chinese medicine capable of maintaining beauty and keeping young, which is prepared by the following medicines in parts by weight: 200-400 parts of barbary wolfberry fruit, 10-20 parts of schisandra chinensis, 400-600 parts of fired yam, 100-300 parts of honey, 6-12 parts of smoked plum, 10-20 parts of medicinal cyathula root, 10-20 parts of fired white paeo…	Traditional Chinese medicine capable of maintaining beauty and keeping young	Xilin Sun	No. 71, Guanhai Road, Laishan District, Yantai City, Shandong Province	Xilin Sun	A61K36/8994 | A61P17/16 | A61K33/36 | A61K35/64 | A61K35/644	CN102552748A | CN102552748B
CN102579908A	2012-03-19	Granted | Transfer	CN201210072020.0	The invention provides a traditional Chinese medicine preparation for toxin expelling, refreshment and beautifying. The technical task of the traditional Chinese medicine preparation is achieved in the following manner: of raw materials, herba eupatorii, lophatherum gracile, folium mori, lotus leaves and malt are adopted to achieve the effects of the toxin expelling and beautifying; liquorice, fr…	Traditional Chinese medicine preparation for toxin expelling, refreshment and beautifying	Changshu Huagang Pharmaceutical Co., Ltd	Yetang town Yu Xiang Cun, Changshu City, Suzhou City, Jiangsu Province	Zhongming Dai	A61K36/8998 | A61P17/00 | A61P17/10 | A61P17/16	CN102579908A | CN102579908B
CN102614368A	2012-04-12	Granted | Transfer	CN201210106883.5	The invention relates to a combination for removing beverage, which is prepared by the following raw materials by weight parts: lily, Saussurea involucrate, radix angelicae, barbados aloe, Syzygium aromaticum and peach blossom. The combination simultaneously has the effects of internal recuperating and external treatment, namely has the effects of invigorating blood circulation, nourishing skin, …	Combination for removing beverage and preparing method	Beijing Sunshine Yibai Biotechnology Development Co., Ltd	No.1, Yangguang Road, Xiaobao village, Songzhuang Town, Tongzhou District, Beijing	Wenyou Xi	A61K36/8967 | A61K8/97 | A61Q19/02 | A61P17/00	CN102614368A | CN102614368B
CN102861269A	2012-06-30	Granted | Transfer	CN201210238176.1	The invention discloses a drug combination for treating acne, which is prepared with the following materials in parts by weight: 18 to 22 parts of honeysuckle, 18 to 22 parts of cicada slough, 10 to 15 parts of white mulberry root-bark, 10 to 15 parts of loquat leaf, 15 to 20 parts of glabrous greenbrier rhizome, 8 to 12 parts of divaricate saposhnikovia root, 12 to 18 parts of Chinese magnoliavi…	Drug combination for treating acne	Wei Wang	No. 150 Caiyun street, Yong'an Town, Fengjie County, Chongqing	Wei Wang	A61K36/90 | A61P17/10	CN102861269A | CN102861269B
CN102920646A	2012-10-29	Granted | Transfer	CN201210419055.7	The invention discloses a nourishing moisture-retention emulsion and a preparation method thereof. The nourishing moisture-retention emulsion comprises jojoba oil, olive oil, self-emulsifiable monoglyceride, Span 80, poloxamer, glycerol, propylene glycol, honey, urea, sodium hyaluronate, vitamin E, L-serine, sodium alginate, coconut milk, globe amaranth extract, waxgourd seed extract, lily extrac…	Nourishing moisture-retention emulsion and preparation method thereof	Wannan Medical College	No. 22, Wenchang Road, higher education park, Yijiang District, Wuhu City, Anhui Province	Shuping Sun	A61K8/98 | A61Q19/00	CN102920646A | CN102920646B
CN102961319A	2012-12-21	Granted	CN201210562137.7	The invention relates to a skin care composition containing natural sunscreen components which comprise 2-30wt percent of ultrafine pearl powder, 2-15wt percent of gamma-oryzanol and 1-10 percent of resurrection lily rhizome extract. A preparation method comprises the following steps of: adding the three natural sunscreen components in an oil phase for stirring and dissolving, raising the tempera…	Skin care composition containing natural sunscreen components and preparation method of skin care composition	Shanghai INOHERB Cosmetics Co., Ltd	No. 121, Chengyin Road, Baoshan District, Shanghai	Jianfeng Zhang	A61K8/98 | A61K8/97 | A61Q17/04	CN102961319A | CN102961319B
CN102961586A	2012-12-04	Granted | Transfer	CN201210536965.3	The invention discloses a traditional Chinese medicine used for treating corporic tinea, which is prepared from the following raw material drugs in parts by weight: 10-20 parts of magnolia flower, 15-25 parts of gypsum, 15-25 parts of rhizoma anemarrhenae, 10-20 parts of jasmine, 10-20 parts of scutellaria, 15-25 parts of Chinese angelica, 5-15 parts of loquat leaf, 10-20 parts of cimicifugae foe…	Traditional Chinese medicine used for treating corporic tinea	Dan Feng	No.17, Wangxi group, shaowang village, Beiyangzhai Township, Yongqiao District, Suzhou City, Anhui Province	Dan Feng	A61K36/8968 | A61P17/00	CN102961586A | CN102961586B
CN103054746A	2013-02-07	Granted | Transfer	CN201310048393.9	The invention discloses a method for preparing lily polysaccharide skin-care essence and the prepared lily polysaccharide skin-care essence thereof. The method comprises the following preparation steps of: (1) dissolving lily polysaccharide in purified water, uniformly stirring, and obtaining a material A; (2) uniformly mixing cinnamic acid, silicone oil and isopropyl myristate, and obtaining a m…	Whitening skin-care essence containing lily polysaccharide	Hunan Agricultural University	No.1, Nongda Road, Furong district, Changsha City, Hunan Province	Ailing Liu	A61K8/891 | A61K8/73 | A61Q19/02	CN103054746A | CN103054746B
CN103156801A	2013-02-23	Granted | Transfer	CN201310057787.0	The invention discloses whitening tendering skin-maintaining toner. The whitening tendering skin-maintaining toner comprises the following materials of sodium alginate tech grade, bletilla striata extracting solution, lily extracting solution, leonurus extracting solution, honey, oat beta- glucan, sodium hyaluronate, amino acid humectant NMF-50, glycerin, polyethylene glycol 400, sorbitol, normal…	Whitening tendering skin-maintaining toner and preparing method thereof	Wannan Medical College	No. 22, Wenchang Road, higher education park, Yijiang District, Wuhu City, Anhui Province	Shuhua Zhang	A61K8/98 | A61K8/97 | A61K8/73 | A61Q19/00 | A61Q19/02 | A61Q19/08	CN103156801A | CN103156801B
CN103211728A	2011-09-27	Granted | Transfer	CN201310082426.1	The invention relates to a beautifying and grooming cream composition containing Saussurea involucrate extractive and bermuda lily extractive. The composition is prepared from the following components: a phase 1: cyclomethicone, BENTONE MIO V, tridecyl trimellitate, UV-TITANM262, neopentyl glycol caprylate / dicaprate, HOMBITAN AC360, vaseline, CI77492, white oil, CI77491, polydimethylsiloxane, C…	Beautifying and grooming cream composition containing Saussurea involucrate extractive and bermuda lily extractive	Zhirong Shen	No. 518, Zhongxin North Road, Wukang Town, Deqing County, Huzhou City, Zhejiang Province	Lihua Zhang	A61K8/97 | A61Q1/02 | A61Q1/08 | A61Q19/00	CN102366384A | CN102366384B | CN103211728A | CN103211728B | CN103211738A | CN103211738B
CN103211743A	2011-09-27	Granted | Transfer	CN201310157400.9	The invention relates to a preparation method of a smoothing toner composition containing a natural plant extract. The method comprises the following steps of: 1) placing a phase 1 into a container, mixing and heating until completely dissolving, wherein the phase 1 comprises glycerol, butanediol and hydrogenated lecithin; 2) adding a phase 2 to phase 1, and uniformly stirring, wherein the phase …	Preparation method of smoothing toner composition containing natural plant extract	Zhirong Shen	No. 518, Zhongxin North Road, Wukang Town, Deqing County, Huzhou City, Zhejiang Province	Guoying Yao	A61K8/98 | A61K8/97 | A61K8/73 | A61Q19/00 | A61Q19/02 | A61Q19/08	CN103211743A | CN103211743B
CN103222945A	2011-09-27	Granted	CN201310157438.6	The invention relates to a preparation method for a skin softening water composition containing a nature plant extract and hydrolyzed pearl. The preparation method comprises: 1) placing a phase 1 in a container to mix, heat and stir, wherein the phase 1 comprises glycerol, propylene glycol, butanediol and hydrolecithin; 2) adding a phase 2 to the phase 1, and stirring, wherein the phase 2 compris…	Preparation method for skin softening water composition containing nature plant extract and hydrolyzed pearl	Zhirong Shen	No. 518, Zhongxin North Road, Wukang Town, Deqing County, Huzhou City, Zhejiang Province	Guoying Yao	A61K8/98 | A61K8/97 | A61Q19/00	CN103222945A | CN103222945B
CN103372136A	2013-06-20	Granted	CN201310245388.7	The invention discloses a traditional Chinese medicine for treating favus of scalp and a preparation method thereof. The traditional Chinese medicine for treating favus of the scalp is prepared from the following raw materials: bitter tree bark, coptis chinensis, salicylic acid powder, fructus cnidii, belvedere fruit, sophora flavescens, tuber fleeceflower stem, cocklebur fruit, cactus, bitter ap…	Traditional Chinese medicine for treating favus of scalp and preparation method thereof	Ling Li	No. 18, Bayi street, Luqiao Town, Dingyuan County, Chuzhou City, Anhui Province	Ling Li	A61K36/8967 | A61P17/14 | A61K31/60	CN103372136A | CN103372136B
CN103385844A	2013-07-24	Granted	CN201310312111.1	The invention discloses a blueberry anthocyanin and collagen composition and a preparation method thereof. The composition comprises the following components in parts by weight: 30-50 parts of blueberry anthocyanin purified liquid, 30-50 parts of collagen powder, 3-7 parts of lily, 3-5 parts of schisandra chinensis, 1-3 parts of pearl powder, 5-10 parts of honey, 1-5 parts of white granulated sug…	Blueberry anthocyanin and collagen composition and preparation method thereof	Qingdao blueberry Biotechnology Co., Ltd	No. 16, xianxialing Road, Laoshan District, Qingdao, Shandong Province	Chunlai Zhang	A61K8/98 | A61K8/97 | A61K8/49 | A61K8/65 | A61Q19/00	CN103385844A | CN103385844B
CN103463570A	2013-09-13	Granted	CN201310416982.8	The invention discloses a pharmaceutical composition and a preparation method, a preparation and an application thereof. The pharmaceutical composition is mainly composed of the following main components: 5-7 parts of cortex moutan, 5-7 parts of radix paeoniae alba, 3-6 parts of radix curcumae, 3-6 parts of gardenia, 4-7 parts of lily, 4-7 parts of tuckahoe, 4-7 parts of angelica, 5-7 parts of bi…	Pharmaceutical composition and preparation method, preparation and application thereof	Wanfa Wu	No. 39, Youdian lane, Gejiu City, Honghe Hani and Yi Autonomous Prefecture, Yunnan Province	Wanfa Wu	A61K36/9066 | A61P17/10 | A61P17/00 | A61P17/08 | A61P17/14 | A61P17/02	CN103463570A | CN103463570B
CN103520666A	2013-09-25	Granted | Transfer	CN201310442054.9	The invention provides a life-prolonging Chinese medicine product suitable for females, which is used for treating fatigue and presenility and is prepared from 25 types of raw materials specifically including yam, hawthorn, prepared rhizome of rehmannia, astragalus root, angelica, fructus schizandrae, fleece-flower root, wolfberry fruit, black soybeans, ginseng, fructus ligustri lucidi, semen ziz…	Life-prolonging Chinese medicine product suitable for females and preparation method thereof	Zude Li	No.16 shuiguandong, Yingchun street, Taozhou Town, Xuancheng City, Anhui Province	Zude Li	A61K36/9068 | A61K9/16 | A61P37/04 | A61P17/18 | A61P7/06 | A61P1/16 | A61P13/12 | A61P39/02 | A61P7/02 | A61K35/64 | A61K35/644	CN103520666A | CN103520666B
CN103550511A	2013-10-11	Granted | Transfer	CN201310472551.3	The invention relates to a plant composition capable of delaying skin aging. The plant composition comprises extracts of the following raw materials by weight: 30-70 parts of radix asparagi, 10-50 parts of ginseng, 10-50 parts of grape seeds, 10-50 parts of Angelica sinensis, 10-50 parts of almonds, 10-50 parts of rhizoma polygonatum, 10-50 parts of radix ophiopogonis, 10-50 parts of radix astrag…	Plant composition capable of delaying skin aging, and preparation method thereof	Beijing ningcuixuan Biotechnology Co., Ltd	No. 3, Wangshan garden, Shushan garden, Haidian District, Beijing	Jiang Du	A61K36/898 | A61K8/99 | A61K8/97 | A61Q19/08 | A61Q17/04 | A61Q19/00 | A61P17/16 | A61P17/18	CN103550511A | CN103550511B
CN103637974A	2013-12-02	Granted | Transfer	CN201310667221.X	The invention relates to a preparation method of a weight-reducing bath bag. The weight-reducing bath bag is prepared from the following raw materials by weight: 10-15g of cassia twig, 20-25g of white poria, 10-16g of pawpaw, 8-12g of mung bean, 8-10g of sophora japonica, 9-12g of lily, 7-9g of radix angelicae, 6-8g of hemp fimble leaves and 8-12g of rhizoma typhonii. The weight-reducing bath bag…	Preparation method of weight-reducing bath bag	Taicang Weiji Biotechnology Co., Ltd	No. 29 (Tongda), Shanghai West Road, Chengxiang Town, Taicang City, Jiangsu Province	Guoweijitov	A61K8/99 | A61K8/97 | A61Q19/10 | A61P39/00 | A61P3/04	CN103637974A | CN103637974B
CN103655446A	2013-12-16	Granted	CN201310685453.8	The invention provides a product with a skin beautifying and health care function and a preparation method thereof. The product comprises the following components: 1-3 parts of aqueous extract of lotus seeds, 1-3 parts of aqueous extract of lily, 1-3 parts of aqueous extract of adenophora elata, 1-3 parts of aqueous extract of hawthorn, 1-3 parts of aqueous extract of Chinese wolfberry, 1-3 parts…	Product with skin beautifying and health care function and preparation method thereof	Hubei Xinkai Biotechnology Co., Ltd	No. 6 Luochang Town, Shashi District, Jingzhou City, Hubei Province	Hongxuan Xu	A61K8/99 | A61K8/98 | A61K8/97 | A23L1/09 | A61Q19/00 | A61Q19/02 | A23L29/30 | A23L33/105 | A23L33/125	CN103655446A | CN103655446B
CN103655447A	2013-12-20	Granted	CN201310704325.3	The invention discloses a beauty-maintaining composition which is prepared from the following raw materials: mushroom, crucian, wolfberry fruit, white fungus, jujube, almond, tomato, millet, walnut kernel, angelica sinensis, astragalus and lily bulb. The health-care product is prepared by adopting nontoxic pure ecological medicinal materials and food raw materials, so that the product has no toxi…	Beauty-maintaining composition	Nanyang edible fungi Technology Exchange Center	No. 1188, Zhongjing North Road, Nanyang City, Henan Province	Guanghan Shima	A61K8/99 | A61K8/98 | A61K8/97 | A23L1/29 | A61Q19/00 | A61Q19/08 | A61P17/00 | A23L33/00	CN103655447A | CN103655447B
CN103690798A	2013-12-27	Granted | Transfer	CN201310731986.5	The invention discloses a medicinal composition for treating teenager leukotrichia and baldness, which comprises the following raw materials in part by weight: 280 to 320 parts of silky ant, 30 to 40 parts of radix rehmanniae, 30 to 40 parts of polygala root, 25 to 35 parts of asparagus fern, 12 to 18 parts of pseudo-ginseng, 50 to 70 parts of poria blba, 30 to 40 parts of prepared rhizome of reh…	Medicinal composition for treating teenager leukotrichia and baldness	Yanzhong Meng	No.9 Jianshe Road, Qinnan District, Qinzhou City, Guangxi Zhuang Autonomous Region	Yanzhong Meng	A61K36/8988 | A61P17/14 | A61P17/00 | A61K35/62 | A61K35/32 | A61K35/36 | A61K35/64 | A61K35/58 | A61K35/583	CN103690798A | CN103690798B
CN103736083A	2014-01-12	Granted	CN201410011930.7	The invention provides a composition for detoxifying, beautifying and slimming, which is prepared from ginseng, wolfberry, platycodon root, lily, lotus seeds, peach kernel, donkey-hide gelatin, hawthorn, senna leaf, grape seed, cordyceps and other herbal medicines. The composition provided by the invention has the definite effects of detoxifying, beautifying and slimming.	Composition for detoxifying, beautifying and slimming	inan aobosen Biotechnology Co., Ltd	No. 85, WuYingShan Middle Road, Tianqiao District, Jinan City, Shandong Province	Weidong Yan	A61K38/39 | A61K9/14 | A61P1/10 | A61P13/12 | A61P1/14 | A61P3/06 | A61P17/00 | A61K35/36 | A61K35/37 | A61K31/185 | A61K31/375 | A61K31/355 | A61K31/01 | A61K35/57	CN103736083A | CN103736083B
CN103893722A	2014-03-25	Granted | Transfer	CN201410113112.8	The invention belongs to the technical field of medicines, and in particular relates to a traditional Chinese medicinal composition for treating solar dermatitis and a preparation method thereof. To overcome the defects of large hepatotoxicity and poor curative effect of a current chemical treatment medicament for treating solar dermatitis in the prior art, the traditional Chinese medicinal compo…	Traditional Chinese medicinal composition for treating solar dermatitis and preparation method thereof	Xinming Cui	No. 179, qigou village, Wenquan Town, Jimo City, Qingdao City, Shandong Province	Dexiang Fu	A61K36/9068 | A61P17/00 | A61P29/00 | A61K31/4375	CN103893722A | CN103893722B | CN105688159A | CN105688160A
CN103919707A	2014-05-13	Granted | Transfer	CN201410197899.0	The invention discloses a whitening and freckle-removing cosmetic containing a red ginseng extractive. The cosmetic is manufactured through red ginseng, oak bark, locust tree roots, Indian damnacanthus herb roots, herb of pilosella-leaved drymoglossum, thorny elaeagnus leaves, henbane leaves, melic grass, cluster mallow fruits, white chrysanthemums, tussilago farfara, mulberry twigs, black sesame…	Whitening and freckle-removing cosmetic containing red ginseng extractive	Yuchen Zhou	No. 22, Guoguang Shanshui room, Shushan District, Hefei City, Anhui Province	Yuchen Zhou	A61K8/97 | A61Q19/02 | A61Q19/08	CN103919707A | CN103919707B
CN103989601A	2014-05-29	Granted | Transfer	CN201410235278.7	The invention relates to shining, moisturizing and skin-finishing cream and a preparation method thereof. The cream comprises the following matters: macadimia nut oil, sweet almond oil, shea butter, isooctyl palmitate, stearic acid, a compound emulsifier, a superior olive liquid crystal moisturizing emulsifier, silicone oil, a sodium alginate solution, left-handed sodium lactate, an amino acid mo…	Shining, moisturizing and skin-finishing cream and preparation method thereof	Wannan Medical College	No. 22, Wenchang West Road, higher education park, Yijiang District, Wuhu City, Anhui Province	Shuping Sun	A61K8/97 | A61K8/36 | A61Q19/00	CN103989601A | CN103989601B
CN104013563A	2014-06-18	Granted | Transfer	CN201410272345.2	The invention discloses a freckle-removing and whitening essence and a preparation method thereof. A freckle-removing and whitening essence composition comprises the following components in parts by weight: 5-10 parts of deionized water, 5-10 parts of rose hydrolat, 5-10 parts of lavender hydrolat, 1-3 parts of lemon extracting solution, 1-3 parts of osmanthus fragrans extracting solution, 1-3 pa…	Freckle-removing and whitening essence and preparation method thereof	Shigan Huang	No.1, Zhengyu Road, Wushan Township, Xingbin District, Laibin City, Guangxi Zhuang Autonomous Region	Shigan Huang	A61K8/98 | A61K8/97 | A61Q19/02 | A61P17/00	CN104013563A | CN104013563B
CN104013851A	2014-06-24	Granted | Transfer	CN201410285193.X	The invention discloses a traditional Chinese medicine (TCM) preparation for treating beriberi. The TCM preparation is prepared from the following TCMs in parts by weight: 7-15 parts of avicennia pricklyash root, 7-15 parts of cyrtomium rhizome, 7-15 parts of glutinous rice roots, 5-10 parts of lotus leaves, 5-10 parts of cudweed herb, 5-10 parts of doubleteeth pubescent angelica root, 3-9 parts …	Traditional Chinese medicine (TCM) preparation for treating beriberi	Wenzhi Huang	Shushan District, Hefei City, Anhui Province	Wenzhi Li	A61K36/899 | A61P17/00 | A61P31/10 | A61K35/50	CN104013851A | CN104013851B
CN104083317A	2014-06-27	Granted	CN201410295281.8	The invention discloses white bud tea eye care cream and a preparation method thereof. A novel white bud tea eye care cream product is prepared from ingredients extracted from white bud tea and litsea coreana for resisting aging and removing pouches and black eyes, active ingredients extracted from traditional Chinese medicines, namely ginseng, white lily, square-stem, eyebright, radix ophiopogon…	White bud tea eye care cream and preparation method thereof	Zhengzhou jiabeili Biotechnology Co., Ltd	No. 10, Dongqing street, Zhengzhou high tech Development Zone, Henan Province	Lijun Liu	A61K8/99 | A61K8/97 | A61Q19/00 | A61Q19/08	CN104083317A | CN104083317B
CN104306308A	2014-11-07	Granted	CN201410625860.4	The invention discloses a cosmetic for makeup remover of scalps and hair. The cosmetic comprises the following raw materials: 1-100 parts of water, 1-30 parts of 1,3-propylene glycol, 1-30 parts of isononyl isononanoate, 1-30 parts of olive fruit oil, 1-30 parts of sweet almond oil, 1-30 parts of hydrolyzed jojoba esters, 1-30 parts of glycerine, 1-30 parts of honey, and 1-20 parts of sorbitan st…	Cosmetic for makeup remover of scalps and hair	Shenzhen ruilijian Technology Co., Ltd	Minzhi street, Bao'an District, Shenzhen, Guangdong Province	Qinyu Li	A61K8/98 | A61K8/97 | A61Q1/14	CN104306308A | CN104306308B
CN104352944A	2014-12-07	Granted | Transfer	CN201410732649.2	The invention relates to a pharmaceutical composition for acnes. The pharmaceutical composition is prepared from radix paeoniae alba, folium eriobotryae, uncaria rhynchophylla, radix puerariae, rhodiola rosea, rheum officinale, cinnamon, frankincense, myrrh, herba cistanche, fruit of Chinese wolfberry, caulis spatholobi, immature bitter orange, poria cocos, radix polygonati officinalis, rhizoma a…	Pharmaceutical composition for acnes	Yong Huang	No. 4, Jiankang street, Tashan Road, Lanling County, Linyi City, Shandong Province	Yong Huang	A61K36/9064 | A61P17/10	CN104352944A | CN104352944B
CN104490712A	2014-12-31	Granted | Transfer	CN201410856299.0	The invention discloses a traditional Chinese medicine composition with an anti-aging effect. The composition is prepared from the following components in percentage by weight: 30-40 percent of October clematis stem, 15-25 percent of fomes japonica, 15-20 percent of lily, 10-15 percent of lily, 5-10 percent of iris tectorum and 3-5 percent of catkin. The invention further discloses a preparation …	Traditional Chinese medicine composition with anti-aging effect and application thereof in cosmetics	Guangzhou Huanya cosmetics technology Co., Ltd	No. 15, Kelin Road, Guangzhou Science City, Guangzhou high tech Industrial Development Zone, Guangzhou, Guangdong Province	Qiuchan Kong	A61K8/97 | A61K36/8967 | A61Q19/08 | A61P17/18	CN104490712A | CN104490712B
CN104606110A	2014-12-19	Examining	CN201410795737.7	The invention relates to foot soaking powder with beautifying effects. The foot soaking powder comprises following components by weight: 10-20 parts of rose flower, 5-10 parts of angelica dahurica, 10-20 parts of lavender flower, 5-10 parts of sophora flavescens, 5-10 parts of astragalus propinquus, 5-10 parts of lily, 30-40 parts of licorice, 4.8-8.2 parts of plantain seed, 5-10 parts of cortex …	Foot soaking powder with beautifying effects and preparing method thereof	Daming Wang	No.5, Jiangan Road, Qixing District, Guilin City, Guangxi Zhuang Autonomous Region	Daming Wang	A61K8/98 | A61K8/97 | A61K8/02 | A61K36/8967 | A61Q19/00 | A61P25/20 | A61P5/00 | A61K35/618	CN104606110A
CN104771340A	2015-04-22	Granted	CN201510191025.9	The invention discloses a novel facial mask for resisting aging and filling fine wrinkles. The facial mask comprises a facial mask body, wherein the facial mask body is immersed in anti-aging essence, and the anti-aging essence is prepared from the following components in percentage by weight: 11 percent of humectant, 2.5 percent of low-molecular-weight hyaluronic acid filling spheres, 2 percent …	Novel facial mask for resisting aging and filling fine wrinkles	Hubei Litian Bioengineering Co., Ltd	No.3 Shundao street, Mahe Town, Hanchuan City, Hubei Province	Xiaohui Liu	A61K8/97 | A61K8/73 | A61K8/64 | A61Q19/08 | A61Q19/00	CN104771340A | CN104771340B
CN104922004A	2015-07-06	Granted | Transfer	CN201510390371.X	The invention discloses a plant moisturizing and skin caring composition and application in cosmetics. The plant moisturizing and skin caring composition is composed of, by weight ratio, the following components of herbal selaginellae extractive 40-80%, lily extractive 10-50% and yucca extractive 10-50%. According to the plant moisturizing and skin caring composition and the application in the co…	Plant moisturizing and skin caring composition and application in cosmetics	Zhejiang Connaught Health Products Co., Ltd	No. 568, BINKANG Road, Binjiang District, Hangzhou City, Zhejiang Province	Haiyang Kang	A61K8/97 | A61Q19/00 | A61Q19/10	CN104922004A | CN104922004B
CN105147543A	2015-08-25	Granted | Transfer	CN201510524847.4	The invention discloses a preparation method of temperature-sensitive hydrogel containing rose essence oil and belongs to the technical field of hydrogel. The method includes the following steps: uniformly mixing methylcellulose, a skin delivery reinforcing agent, sodium carboxymethylcellulose, polyvinylpyrrolidone, sodium polyacrylate and polyvinylpolypyrrolidone prior to adding water, and heati…	Preparation method of temperature-sensitive hydrogel containing rose essence oil	Kang Li	No. 88, Tongxing East Road, Wenjiang District, Chengdu, Sichuan Province	Kang Li	A61K8/97 | A61K8/73 | A61K8/04 | A61Q19/00	CN105147543A | CN105147543B
CN105148244A	2015-10-13	Granted	CN201510668469.7	The invention relates to a traditional Chinese medicine preparation for treating urticaria. The preparation is prepared from the following medicinal materials in parts by weight: 6-10 parts of herba schizonepetae, 6-10 parts of saposhnicovia divaricata, 20-30 parts of astragalus membranaceus, 15-20 parts of rhizoma atractylodis macrocephalae, 10-15 parts of cassia twig, 15-20 parts of radix paeon…	Traditional Chinese medicine preparation for treating urticaria	Xuelong Zhong	No. 14, Jianshe South Road, Lunan District, Tangshan City, Hebei Province	Xuelong Zhong	A61K36/9068 | A61P17/00 | A61K35/57 | A61K35/64	CN105148244A | CN105148244B
CN105168059A	2015-09-24	Granted	CN201510615234.1	The invention discloses night-nourishing and nerve-soothing traditional Chinese medicine toothpaste. The toothpaste, 100% in total, is prepared from, by weight, active components including 0.01-5% of valerian extract, 0.01-5% of lily extract, 0.01-5% of semen platycladi extract, 0.01-5% of tuber fleeceflower stem extract and 0.01-5% of cortex albiziae extract, and base components including 15-50%…	Night-nourishing and nerve-soothing traditional Chinese medicine toothpaste	Mingchen Health Products Co., Ltd	Liannan Industrial Zone, Lianxia Town, Chenghai District, Shantou City, Guangdong Province	Huating Ge	A61K8/97 | A61Q11/00 | A61P25/20	CN105168059A | CN105168059B
CN105326754A	2015-11-30	Granted	CN201510851167.3	The invention relates to a food grade additive-free acne-removal nourishing mung bean mask and a green production method thereof, belonging to a cosmetic processing technology. The mask is prepared elaborately by the processes of continuous activation, disintegration at high pressure, homogenized micronization and the like through adopting the food grade or medicinal and edible raw materials of m…	Food grade additive-free acne-removal nourishing mung bean mask and green production method thereof	Jilin Agricultural University	No. 2888, Xincheng street, Jingyue District, Changchun City, Jilin Province, 130118	Tingting Liu	A61K8/98 | A61K8/97 | A61Q19/00 | A61P17/10 | A23L33/00	CN105326754A | CN105326754B
CN105326755A	2015-11-30	Granted	CN201510851168.8	The invention relates to an additive-free acne-removal nourishing mung bean paper mask and a green production method thereof, belonging to a cosmetic processing technology. The paper mask is prepared elaborately by the processes of continuous activation, disintegration at high pressure, supercritical extraction and the like through adopting the food grade or medicinal and edible raw materials of …	Additive-free acne-removal nourishing mung bean paper mask and green production method thereof	Jilin Agricultural University	No. 2888, Xincheng street, Jingyue District, Changchun City, Jilin Province, 130118	Yanrong Zhang	A61K8/98 | A61K8/02 | A61K8/97 | A61Q19/00 | A61P17/10	CN105326755A | CN105326755B
CN105381335A	2015-12-21	Granted	CN201510969217.8	The invention discloses a medicine for treating eczema. The medicine is composed of an oral preparation and a traditional Chinese medicine lotion. The oral preparation is prepared from ginseng, Chinese yams, spina date seeds, lily, pericarpium citri reticulatae, semen coicis, radix bupleuri, fingered citron, Chinese wolfberry fruits, semen cassiae, black sesame, angelica sinensis, honeysuckles, d…	Medicine for treating eczema	Xinyin Bi	No. 60, Weiyu Road, Liaocheng City, Shandong Province	Xinying Bi	A61K36/8994 | A61K36/75 | A61P17/00 | A61K35/64 | A61K31/7016	CN105381335A | CN105381335B
CN105687093A	2016-03-30	Granted	CN201610189191.X	The invention discloses an anti-aging natural pomegranate skin-care product and a preparation method thereof, and belongs to the technical field of cosmetics. The skin-care product is prepared from the following raw materials: pomegranate flesh extract, pomegranate peel aqueous extract, pomegranate seed oil, pomegranate flower essential oil, cholrella growth factor, jujube date polysaccharide, fi…	Anti-aging natural pomegranate skin-care product and preparation method thereof	Gansu xiangcaofang native products Co., Ltd	No. 5, Chengbei Road, Shilipu circular economy industrial park, Anding District, Dingxi City, Gansu Province	Xifang Cui	A61K8/98 | A61K8/97 | A61K8/92 | A61K8/64 | A61K8/73 | A61K8/44 | A61K8/37 | A61Q19/08 | A61K8/9722 | A61K8/9789	CN105687093A | CN105687093B
CN105770377A	2014-12-22	Granted	CN201410830037.7	The invention discloses a Chinese herbal medicine compound prescription for resisting dry damage and application thereof in cosmetics.Particularly, the invention discloses application of a lily and dried rehmannia root fresh medicine extract in resisting the dry damage and application of the lily and dried rehmannia root fresh medicine extract serving as an additive with the dry damage resistant …	Chinese herbal medicine compound prescription for resisting dry damage and application thereof in cosmetics	Shanghai Jiahua United Co., Ltd	No. 527, Baoding Road, Hongkou District, Shanghai	Mo Chen	A61K36/8967 | A61K8/97 | A61P17/00 | A61Q19/00	CN105770377A | CN105770377B
CN105943466A	2016-06-24	Granted | Transfer	CN201610489247.3	The invention discloses a baby hair and body shampoo. The baby hair and body shampoo is prepared from N-sodium lauroyl sarcosine, alkyl glycoside, jojoba oil, propylene glycol, EDTA-Na2, a lily extracting solution, an aloe extracting solution, a cactus extracting solution, milk protein, a preservative, essence and water. In the baby hair and body shampoo, various natural ingredients are used as m…	Baby hair and body shampoo	Zhongshan baoyingtong Health Technology Research Co., Ltd	No. 9 Jiankang Road, Torch Development Zone, Zhongshan City, Guangdong Province	Yongxing Hu	A61K8/97 | A61K8/92 | A61Q5/02 | A61Q19/10	CN105943466A | CN105943466B
CN106309351A	2016-11-16	Granted	CN201611036408.X	The invention discloses a cosmetic composition with the balanced skin whitening effect. The cosmetic composition is prepared from 2-8% of ethylhexyl methoxycinnamate, 1-3% of piper methysticum foliage/rhizome/caudex extracts, 1-3% of argania spinosa foliage extracts, 0.5-2% of lactobacillus ferment lysate, 0.1-3% of mangosteen extracts, 0.1-0.5% of bermuda lily bulb extracts, 1-5% of musa paradis…	Cosmetic composition with balanced skin whitening effect and preparation method thereof	Shanghai xingaozi Cosmetics Co., Ltd	No. 487, Tianlin Road, Xuhui District, Shanghai	Jipeng Yan	A61Q19/02 | A61K8/99 | A61K8/9789 | A61K8/9794 | A61K8/37 | A61K8/34	CN106309351A | CN106309351B
CN106421487A	2016-11-17	Granted	CN201611019975.4	The invention belongs to the field of traditional Chinese medicines, and particularly discloses a traditional Chinese medicinal composition. The traditional Chinese medicinal composition is prepared from the following raw medicines in parts by weight: 800 to 850 parts of rhizoma coptidis, 475 to 525 parts of herba corydalis bungeanae, 300 to 350 parts of radix isatidis, 300 to 350 parts of radix …	Traditional Chinese medicinal composition and application thereof in aspect of treating skin injury after radiotherapy and chemotherapy	Yangzi River Pharmaceutical Group Shanghai haini Pharmaceutical Co., Ltd	No. 3999, Hunan Road, Zhoupu Town, Pudong New Area, Shanghai	Huarong Zhu	A61K36/899 | A61K47/69 | A61P17/02 | A61P1/02 | A61P29/00 | A61K35/583	CN106421487A | CN106421487B
CN106466246A	2015-08-19	Examining	CN201510509785.X	The invention discloses an insect killing and digestion promoting shower gel containing lokao buckthorn leaf and root-bark and a preparation method of the shower gel. The shower gel is prepared from a traditional Chinese herb extracting solution and a shower gel matrix, wherein the traditional Chinese herb extracting solution consists of the following raw materials in parts by weight: 35-45 parts…	Insect killing and digestion promoting shower gel containing lokao buckthorn leaf and root-bark and preparation method of shower gel	Harbin lingcaoshu Biotechnology Co., Ltd	No.2 Dazhong Road, Tongcheng street, Acheng District, Harbin, Heilongjiang Province	Haiquan Yin	A61K8/9789 | A61K8/9794 | A61K8/9771 | A61K8/92 | A61K36/896 | A61Q19/10 | A61P1/14 | A61P11/10 | A61P29/00	CN106466246A
CN107320395A	2017-08-14	Granted	CN201710690178.7	The invention discloses an eye shadow and a preparation method thereof. The eye shadow comprises the following components in percentage by weight: 15-28% of a lubricant, 1-5% of an anti-caking agent, 10-18% of a filling agent, 0.1-5% of a coloring agent, 0.7-1.34% of a preservative, 0.1-5% of tin oxide, 0.1-5% of calcium aluminum borosilicate, 6.1-10.2% of a moisturizing agent, 18-25% of emollien…	Eye shadow and preparation method thereof	Shanghai ourun Cosmetics Co., Ltd	No. 16-1, Lane 2058, Daye Road, Zhuangxing Town, Fengxian District, Shanghai	Huaming Qiu	A61K8/9789 | A61K8/9794 | A61K8/891 | A61K8/25 | A61K8/26 | A61K8/31 | A61K8/34 | A61K8/37 | A61K8/44 | A61K8/58 | A61K8/81 | A61K8/85 | A61K8/86 | A61Q1/10 | A61Q19/00	CN107320395A | CN107320395B
CN108066237A	2017-12-29	Granted	CN201711476645.2	The invention provides a composition with effects of skin whitening and spot fading, application of the composition and a skin care product. The composition comprises 0.01-1% of hydrolyzed conchiolinprotein and 0.01-3% of a greenish lily flower extract. In the composition, the hydrolyzed conchiolin protein and the greenish lily flower extract are cooperative, and the obtained composition has rema…	Composition with effects of skin whitening and spot fading, application of composition and skin care product	Limitless (China) Co., Ltd	No. 3, Qibao industry and Trade City North, Huicheng Town, Xinhui District, Jiangmen City, Guangdong Province	Xiaoying Liu	A61K8/9794 | A61K8/64 | A61Q19/02 | A61Q19/00 | A61Q17/04	CN108066237A | CN108066237B
CN108078879A	2017-12-11	Granted	CN201711305149.0	The invention discloses a Huang Xiang neem-lily bulb extract for preventing and treating propionibacterium acnes and application thereof. The Huang Xiang neem-lily bulb extract is a compound obtainedby mixing a Huang Xiang neem extract and a lily bulb extract in a certain ratio. The extract has anti-propionibacterium acnes, anti-inflammatory, anti-ultraviolet and anti-oxidation effects, and scave…	Huang Xiang neem-lily bulb extract for preventing and treating propionibacterium acnes and application thereof	South China Agricultural University	No. 483, Wushan Road, Tianhe District, Guangzhou, Guangdong Province	Yinyue Deng	A61K8/9794 | A61K8/9789 | A61Q19/00 | A61Q17/00 | A61Q19/08 | A61Q17/04 | A61Q19/02 | A61Q17/02 | A61P31/04 | A61P31/02 | A61P17/00 | A61P29/00 | A61P17/16 | A61P17/02	CN108078879A | CN108078879B
CN108245612A	2018-01-03	Examining	CN201810003865.1	The invention relates to the technical field of traditional Chinese medicine cosmetics, in particular to an external beautifying powder containing lily, poria cocos, dioscorea opposite and cyperus rotundus and a preparation method thereof. The external beautifying powder comprises the following raw materials in parts by weight: 30-200 parts of lilies, 10-100 parts of poria cocos, 10-100 parts of …	External beautifying powder containing lily, poria cocos, dioscorea opposite and cyperus rotundus and preparation method thereof	Xiaoxia Mou	Shengde community, Jing County, Hengshui City, Hebei Province	Xioxia Mou	A61K36/8967 | A61K9/14 | A61P17/16 | A61P17/00 | A61K35/618	CN108245612A
CN108434069A	2018-06-26	Granted	CN201810671456.9	The invention relates to the technical field of cosmetics, in particular to a composition and application thereof in preparation of cosmetics with balance functions. The composition is characterized in that a honeysuckle flower extract, a lily flower extract, a rose flower extract and a camellia flower extract are compounded; the obtained composition is mixed with glycerin and other components, a…	Composition and application thereof in preparation of cosmetics with balance functions	Hunan Yujia Cosmetics Manufacturing Co., Ltd	No. 668, Qingshan Road, Changsha high tech Development Zone, Changsha City, Hunan Province	Yuefeng Dai	A61K8/9794 | A61K8/9789 | A61K8/34 | A61Q19/00	CN108434069A | CN108434069B
CN108434319A	2018-03-30	Granted	CN201810279481.2	The invention belongs to the field of traditional Chinese medicine preparations and in particular relates to a traditional Chinese medicine composition for treating exfoliative inflammation of lips. The traditional Chinese medicine composition is prepared from the following substances in parts by weight: 24.5 to 35.4 parts of radix lithospermi, 12.2 to 18.8 parts of radix angelicae sinensis, 9.6 …	Traditional Chinese medicine composition for treating exfoliative inflammation of lips and medicament preparation method of traditional Chinese medicine composition	Shanxi University of Chinese Medicine	No. 89, Section 1, Jinci Road, Taiyuan City, Shanxi Province	Ying Jia	A61K36/8967 | A61K36/8965 | A61P1/02 | A61P17/00	CN108434319A | CN108434319B
CN108567891A	2018-06-25	Granted	CN201810661236.8	The invention discloses a traditional Chinese medicine composition for removing acnes and eliminating acne marks. The traditional Chinese medicine composition is prepared from the following components: radix polygoni multiflori extract, white poplar leaf extract, lily bulb extract, radix ilicis asprellae extract, semen oroxyli extract, cortex albiziae extract, honeysuckle flower extract, fructus …	Traditional Chinese medicine composition for removing acnes and eliminating acne marks as well as preparation method and application thereof	Hong Wang	Guangde Huayuan North District, Wuling District, Changde City, Hunan Province	Hong Wang	A61K36/8967 | A61P17/10 | A61K8/9794 | A61K8/9789 | A61Q19/00	CN108567891A | CN108567891B
CN108653137A	2018-06-26	Granted	CN201810672721.5	The invention relates to the technical field of cosmetics, in particular to a composition (flomiracle) and application thereof in preparing beauty cosmetics. By compounding flos lonicerae extract, flos buddlejae extract, flos sambuci nigrae extract, rose flower extract, greenish lily flower extract, magnolias flower extract, camellia flower extract, flos saussureae involucrate extract, peony extr…	Composition and application thereof in preparing beauty cosmetics	Hunan Yujia Cosmetics Manufacturing Co., Ltd	No. 668, Qingshan Road, Changsha high tech Development Zone, Changsha City, Hunan Province	Yuefeng Dai	A61K8/9794 | A61K8/9789 | A61Q19/02 | A61Q19/08 | A61Q19/00	CN108653137A | CN108653137B
CN108686107A	2018-03-30	Granted	CN201810286904.3	The invention provides a Chinese herbal medicine composition used for promoting increase of the hair volume. The Chinese herbal medicine composition contains a first kind of medicine, a second kind ofmedicine, and a third kind of medicine. The first kind of medicine comprises Lilium, Scutellariabarbata D.Don, Carica papaya Linn, Lonicera japonica Thunb. or any combination thereof; the second kind…	Chinese herbal medicine composition used for promoting increase of hair volume, and preparation method and use theroef	Yueshao Liu	o. 190-4, section 4, Chongxin Road, Sanchong District, Xinbei City, Taiwan, China, China	Yueshao Liu	A61K36/8988 | A61P17/14 | A61P17/04 | A61P17/00 | A61P27/02 | A61P25/00	CN108686107A | CN108686107B | TW201836588A | TWI708617B
CN108815077A	2018-08-15	Granted	CN201810927336.0	The invention relates to traditional Chinese medicine moisturizing hand cream. The traditional Chinese medicine moisturizing hand cream comprises, by weight, 29-31 parts of 5% carbomer, 9-11 parts ofglyceryl monostearate, 5-7 parts of sodium alginate, 8-10 parts of lophatherum gracile, 23-25 parts of dandelion, 23-25 parts of honeysuckle, 8-10 parts of radix angelicae sinensis, 8-10 parts of mint…	Traditional Chinese medicine moisturizing hand cream and preparation method thereof	Shanghai Seventh People's Hospital	No. 358, Datong Road, Gaoqiao, Pudong New Area, Shanghai	Yun Gai	A61K8/9794 | A61K8/9789 | A61Q19/00 | A61Q19/02	CN108815077A | CN108815077B
CN108815385A	2018-09-19	Examining	CN201811092000.3	The invention provides a biological traditional Chinese medicine skin lotion and a preparation method and application thereof. The biological traditional Chinese medicine skin lotion is mainly prepared by fermenting, by weight, 3 parts of composite bacteria, 150-250 parts of traditional Chinese medicinal materials, 3-7 parts of glycerol, 2-4 parts of essential oil, 125-175 parts of lotus root sta…	Biological traditional Chinese medicine skin lotion and preparation method and application thereof	Hua Zhao	Jinxue street, Yanji City, Yanbian Korean Autonomous Prefecture, Jilin Province	Hua Zhao	A61K36/898 | A61P3/10 | A61P17/02 | A61P17/16 | A61K35/57	CN108815385A
CN108852869A	2018-09-04	Granted	CN201811024506.0	The invention discloses an anti-blue-light-pollution skin care composition and application thereof. The anti-blue-light-pollution skin care composition is prepared from the following components: a cell growth factor, diguanosine tetraphosphate, water-soluble fullerene, an echinacea angustifolia leaf extract, a lilium candidum bulb extract, ectoin, ascorbyl glucoside and a -molecule wetting agent.…	Anti-blue-light-pollution skin care composition capable of resisting blue light pollution and application thereof	Guangdong Kewei Biotechnology Co., Ltd	No. 39 BAOYING Avenue, free trade zone, Guangzhou, Guangdong Province	Songbin Chen	A61K8/19 | A61K8/49 | A61K8/60 | A61K8/64 | A61K8/67 | A61K8/9789 | A61K8/9794 | A61Q19/00 | A61Q19/02 | A61Q19/08	CN108852869A | CN108852869B
CN109044935A	2018-10-24	Granted | Transfer	CN201811246234.9	The invention discloses gentle and clean micelle makeup remover and a production technology thereof. The micelle makeup remover comprises the following components in parts by weight: 1.0-10 parts of PEG-8 octanoic acid/caprin, 0.5-5 parts of butanediol, 0.5-5 parts of glycerinum, 0.002-02 parts of a skin conditioning agent, 0.5-5 parts of an antibacterial agent, 0.0011-0.0015 parts of a pH regula…	Gentle and clean micelle makeup remover and production technology thereof	Jiaoshi daily chemical (Hangzhou) Co., Ltd	No. 1028, Qingliu North Road, Jiangdong Industrial Park, Hangzhou, Xiaoshan District, Hangzhou, Zhejiang Province	Biao Lou	A61K8/9794 | A61K8/9789 | A61K8/44 | A61K8/39 | A61K8/368 | A61K8/365 | A61K8/34 | A61K8/06 | A61Q1/14 | A61Q17/00 | A61Q19/00 | A61Q19/02 | A61Q19/08	CN109044935A | CN109044935B
CN109125135A	2018-10-29	Published	CN201811265849.6	The invention discloses a skin moisturizing jasmine perfume which is prepared from the following ingredients in parts by weight: 0.5-2.5 parts of jasmine scented oil, 0.3-0.8 part of phenylethyl alcohol, 1-4 parts of pentyl cinnamyl alcohol, 1.5-3.5 parts of terpineol, 0.5-1.5 parts of oleyl alcohol, 0.5-0.8 part of isopropyl myristate, 1.5-1.8 parts of hydroxyvanillin, 0.5-0.8 part of lily essen…	Skin moisturizing jasmine perfume	Yinzhong Cai	No. 97, Delhi street, Yongxiang street, Jinping District, Shantou City, Guangdong Province	Yinzhong Cai	A61K8/92 | A61K8/34 | A61Q13/00 | A61Q19/00	CN109125135A
CN109172454A	2018-10-24	Published	CN201811242642.7	The invention belongs to the field of cosmetics, in particular to a traditional Chinese medicine tightening lotion. A traditional Chinese medicine tightening lotion comprises the follow components andparts by weight: propylene glycol 3-8 parts, rosemary 1-4 parts, hexadecanol 10-20 parts, polyacrylic acid polymer 1-3 part, dipropylene glycol 2-5 parts, polyoxyethylene sorbitan monooleate 1-6 part…	A traditional Chinese medicine tightening lotion	Han Xie	No. 24, Yong'an street, Yongxiang street, Jinping District, Shantou City, Guangdong Province	Han Xie	A61K8/9789 | A61K8/92 | A61Q19/00 | A61Q19/02 | A61Q19/08	CN109172454A
CN109172464A	2018-11-20	Published	CN201811380385.3	The invention belongs to the technical field of bath salts, in particular to a ginseng bath salt for dispelling wind and regulating. The ginseng bath salt for dispelling wind and regulating is prepared from flos Magnoliae extract 5, herba Lysimachiae Chinensis extract 8, sodium chloride, 40, sodium bicarbonate 10, lauryl alcohol polyoxyethylene ether 7, alkyl glycoside 3, ginseng fructus Gleditsi…	A ginseng bath salt for dispelling wind and regulating	Peijie Lai	No. 10, Qizhi lane, Weiqian, Tuolian street, Jinping District, Shantou City, Guangdong Province	Peijie Lai	A61K8/9789 | A61K8/92 | A61K8/86 | A61K8/60 | A61K8/20 | A61K8/19 | A61Q19/10 | A61P29/00 | A61P3/04	CN109172464A
CN109172490A	2018-11-20	Published	CN201811380352.9	The invention belongs to the field of cosmetics, in particular to a deoiled aloe moisturizing cream. The deoiled aloe moisturizing cream comprises the following components and parts by weight: aloe gel 40-55 g, lily extract 5-10g, hamamelis flower dew 10-15g of pantothenyl alcohol 7-12g of chemical thicken agent 3-5g, ceramide 2-3g, dextran 5-9g, hyaluronic acid 8g, mink oil 2g, olive oil 1-5g, t…	A deoiled aloe moisturizing cream	Peijie Lai	No. 10, Qizhi lane, Weiqian, Tuolian street, Jinping District, Shantou City, Guangdong Province	Peijie Lai	A61K8/9794 | A61K8/9789 | A61K8/68 | A61K8/73 | A61K8/92 | A61Q19/00 | A61P25/20	CN109172490A
CN109199988A	2018-11-30	Granted	CN201811450291.9	The invention provides a skin whitening product comprising a whitening component and other components, wherein the whitening component comprises a whitening flower extract, a lily flower-Jasmine Flower Extract, Green Tea Extract, Iris Flower Extract, Weight Ratio of Components: 10: (4-7): (1-5): (2-6), that component cooperate to further enhance the inhibition to the tyrosinase activity, thereby …	Skin whitening product and preparation method thereof	hengshui university	No. 1088 Heping West Road, Taocheng District, Hengshui City, Hebei Province	Na Liu	A61K8/9794 | A61K8/9789 | A61Q19/00 | A61Q19/02 | A61Q19/08	CN109199988A | CN109199988B
CN109199998A	2018-11-10	Published	CN201811335133.9	The invention discloses a lily perfume for eliminating body odor, which is prepared from the following ingredients in proportion by weight: Elaeagnus mollissima oil 1.5-2.5 part, hydroxyvanillyl alcohol 3-5 parts, jasmine essence 2-4 part, linalool 2-4 part, musk tincture 2-5 part, citric acid 0.5-0.8 part, sodium alginate 1.5-2.8 part, orange leaf oil 1.5-2.8 part and ethanol 100 part. The inven…	Lily perfume for eliminating body odor	Chengbin Wu	No. 2, Yunlu South fifth lane, Jianjiang street, Jinping District, Shantou City, Guangdong Province	Chengbin Wu	A61K8/98 | A61K8/92 | A61K8/73 | A61K8/365 | A61K8/34 | A61Q13/00 | A61Q15/00	CN109199998A
CN109223639A	2018-10-24	Published	CN201811241014.7	The invention belongs to the field of bath products, in particular to a traditional Chinese medicine bath oil for relieving itching. The traditional Chinese medicine bath oil for relieving itching ischaracterized by comprising that follow components and parts by weight: radix Nardostachyos 2-6, Ophiopogon japonicus 1-5 parts, olive oil 10-15 parts of lauryl alcohol polyoxyethylene ether 12-16 par…	Traditional Chinese medicine bath oil for relieving itching	Han Xie	No. 24, Yong'an street, Yongxiang street, Jinping District, Shantou City, Guangdong Province	Han Xie	A61K8/9789 | A61K8/9794 | A61K8/92 | A61K8/31 | A61Q19/00 | A61P17/04	CN109223639A
CN109223697A	2018-11-03	Published	CN201811303779.9	The invention provides a mask cream, formed by the following raw materials: soap rice and yellow kernel, dandelion, lavender oil, Gleditsia sinensis, Gleditsia sinensis, Centella asiatica, asparagus,Cynomorium songaricum, Cuscuta chinensis, Glycyrrhiza uralensis Fisch., dimethyl silicone oil, methyl paraben, propyl paraben, Di-tert-butyl-p-cresol, rhodiola root, lily and honey. Compare with thatp…	Mask cream	Zhenerzi (Guangzhou) Cosmetics Co., Ltd	No. 406-2, Huasui Road, Tianhe District, Guangzhou, Guangdong 510665	Not available	A61K8/98 | A61K8/92 | A61K8/9789 | A61K8/9794 | A61Q19/00 | A61Q19/02 | A61Q19/08	CN109223697A
CN109223973A	2017-07-11	Granted	CN201710562715.X	The invention provides a food, a health food or a pharmaceutical composition, which is prepared from the following raw materials in weight proportion: Tricholoma matsutake 2-6 part, fructus lycii 6-15, lily 3-8 parts, black plum 1-4 part, rhizoma Polygonati 1-5 part, yam 3-8 part, ginseng 1-4 copies. The invention also provides a preparation method and application of the composition, which is rad…	Radiation-proof composition, preparation method thereof and usage thereof	Sichuan College of traditional Chinese Medicine	No. 51, section 4, Renmin South Road, Chengdu, Sichuan	Fang Li	A61K36/8969 | A61K9/16 | A61P17/16 | A61P39/00 | A61P1/14 | A61P1/00 | A61P11/00 | A61P13/12 | A61P15/00	CN109223973A | CN109223973B
CN109260106A	2018-10-12	Published	CN201811188572.1	The invention discloses a preparation method of a bath salt for peeling dead skin, 3 percents of cardamom, 6 percents of ginseng extract, 5 percents of tortoise-pole extract, 2 percents of cassia see,2 percents of Chinese wolfberry, 2 percents of dogwood, 4 percents of red bean, 3 percents of ganoderma lucidum, 3 percents of chrysanthemum, 5 percents of lily and 1 percent of lotus leaf are mixeda…	Preparation method of bath salt for peeling dead skin	Jiaxing Xiuzhou Tianhe ecological farm	Wangdian Town, Xiuzhou District, Jiaxing City, Zhejiang Province	Zexi Dai	A61K8/9794 | A61K8/9789 | A61K8/9728 | A61K8/9706 | A61K8/92 | A61K8/20 | A61Q17/00 | A61Q19/00 | A61Q19/10	CN109260106A
CN109260108A	2018-11-10	Published	CN201811335150.2	The invention belongs to the field of bath articles, in particular to a conditioning weight loss bath salt. The conditioning weight loss bath salt comprise the following components and parts by weight: silica 1, sodium carbonate 20, citric acid 5, benzoic acid nicotinate 1, citrus oil 4, sodium lauryl ethoxylate sulfate 4, coconut oil fatty acid II 1, ethanolamide 1, silica 2, lily extract 1, and…	Conditioning weight loss bath salt	Chengbin Wu	No. 2, Yunlu South fifth lane, Jianjiang street, Jinping District, Shantou City, Guangdong Province	Chengbin Wu	A61K8/9794 | A61K8/9789 | A61K8/9778 | A61K8/92 | A61K8/42 | A61K8/25 | A61K8/19 | A61P3/04 | A61Q17/00 | A61Q19/10	CN109260108A
CN109288700A	2018-10-24	Published	CN201811241012.8	The invention belongs to the field of cosmetics, and particularly relates to traditional Chinese medicine makeup remover water, which comprises, by weight, 5-10 parts of petrolatum, 1-4 parts of oliveoil, 10-20 parts of isopropyl palmitate, 2-8 parts of montmorillonite, 5-10 parts of phytic acid, 3-8 parts of polyethylene glycol, 5-12 parts of ethanol, 2-6 parts of musk, 1-4 parts of lily, and 60…	Traditional Chinese medicine makeup remover water	Han Xie	No. 24, Yong'an street, Yongxiang street, Jinping District, Shantou City, Guangdong Province	Han Xie	A61K8/26 | A61K8/31 | A61K8/34 | A61K8/37 | A61K8/86 | A61K8/92 | A61K8/9794 | A61K8/98 | A61Q1/14	CN109288700A
CN109288733A	2018-11-28	Examining	CN201811429848.0	The invention discloses an external-use beauty cream whose cream body is prepared by mixing basic ingredients, regulating ingredients and auxiliary ingredients. The basic ingredients include ginseng,lucid ganoderma, Chinese angelica, fructus lycii, honeysuckle, lily and pearl powder, the regulating ingredients include aloe leaf, cucumber, mashed papaya, mung bean and banana, and the auxiliary ing…	External-use beauty cream	Zhenbang He	No.7 Yunliang Hengjie, Daliang street, Shunde District, Foshan City, Guangdong Province	Not available	A61K8/92 | A61K8/9728 | A61K8/9789 | A61K8/9794 | A61K8/98 | A61Q19/00 | A61Q19/02 | A61Q19/08	CN109288733A
CN109394959A	2018-12-17	Granted	CN201811551565.3	The invention relates to the technical field of traditional Chinese medicine compositions for repairing skin cuticle, in particular to a traditional Chinese medicine composition with a skin cuticle repairing function, aqueous extracts and yeast thereof and application. The traditional Chinese medicine composition comprises, by mass, 150-250 parts of radix rehmanniae recen, 150-250 parts of radix …	Traditional Chinese medicine composition with skin cuticle repairing function, aqueous extracts and yeast thereof and application	Wenzhou Gumu Biotechnology Co., Ltd	No. 22 Binhai Third Road, Yongxing street, Longwan District, Wenzhou City, Zhejiang Province	Ke chen	A61K36/8967 | A61K8/9794 | A61K8/9789 | A61P17/16 | A61Q19/00	CN109394959A | CN109394959B
CN109431940A	2018-12-24	Examining	CN201811583101.0	The invention discloses a skin-brightening essence cream and a preparation method thereof. The skin-brightening essence cream is prepared from the following materials in percentage by weight: 22 to 34percent of a moisturizer, 15 to 30 percent of an emollient, 10 to 25 percent of an emulsifier, 0.5 to 2 percent of an antioxidant, 0.5 to 2 percent of a preservative, 10 to 24 percent of a skin condi…	Skin-brightening essence cream and preparation method thereof	Guangzhou Xianshi Biotechnology Co., Ltd	No. 4, xinshuikeng section, new road, Dalong street, Panyu District, Guangzhou, Guangdong Province	Huixiang Shao	A61K8/9794 | A61K8/9789 | A61Q19/00 | A61Q19/02	CN109431940A
CN109432290A	2018-12-17	Granted	CN201811551564.9	The invention relates to the technical field of skin anti-allergy type traditional Chinese medicine compositions, in particular to a traditional Chinese medicine composition with the skin anti-allergyeffect, a water extract and a fermented product of the traditional Chinese medicine composition and application of the water extract and the fermented product. According to the traditional Chinese me…	Traditional Chinese medicine composition with skin anti-allergy effect, water extract and fermented product of traditional Chinese medicine composition and application of water extract and fermented product	Wenzhou Gumu Biotechnology Co., Ltd	No. 22 Binhai Third Road, Yongxing street, Longwan District, Wenzhou City, Zhejiang Province	Ke chen	A61K36/8967 | A61P37/08 | A61P17/00 | A61K8/98 | A61K8/9794 | A61K8/9789 | A61Q19/00 | A61K35/64	CN109432290A | CN109432290B
CN109453058A	2018-12-11	Published	CN201811512236.8	The invention discloses a composite cell vagina shrinking lotion for female nursing and belongs to the field of vagina shrinking nursing. The composite cell vagina shrinking lotion contains natural traditional Chinese medicinal material ingredients such as lily bulbs, cnidium monnieri, saffron crocus and fructus evodiae; extracted titanium is subjected to extraction and mixing by adopting Sanxian…	Composite cell vagina shrinking lotion for female nursing	Heng Yu	No. 756, Qianqiao Road, Qingcun Town, Fengxian District, Shanghai	Heng Yu	A61K8/42 | A61K8/65 | A61K8/67 | A61K8/73 | A61K8/92 | A61K8/9789 | A61K8/9794 | A61Q19/00	CN109453058A
CN109481382A	2018-12-29	Examining	CN201811638264.4	The invention discloses moistening lotion containing lilium candidum flower water, as well as a preparation method and facial mask application thereof. The moistening lotion is prepared from the following components in parts by weight: 80-120 parts of lilium candidum flower water, 0.4-0.65 part of walnut kernel extract, 0.08-0.15 part of aloe vera leaf-juice powder, 0.08-0.15 part of inca inchi s…	Moistening lotion containing lilium candidum flower water, as well as preparation method and facial mask application thereof	Zhuzhou Qianjin Pharmaceutical Co., Ltd	No. 801, Zhuzhou Avenue, Tianyuan District, Zhuzhou City, Hunan Province	Jun Meng	A61K8/9794 | A61K8/9789 | A61K8/92 | A61Q19/00	CN109481382A
CN109646359A	2019-02-02	Granted	CN201910106956.2	The invention discloses rose and black fungus mudpack paste with cleaning, purifying and beauty maintaining effects and a preparation method thereof. The rose and black fungus mudpack paste is prepared from, by weight, 10-30 parts of roses, 10-30 parts of black fungi, 10-30 parts of fresh lily bulbs, 10-20 parts of fructu broussonetiae, 10-20 parts of peach kernels, 5-10 parts of bleaching clay, …	Rose and black fungus mudpack paste with cleaning, purifying and beauty maintaining effects and preparation method thereof	Gansu Jiumei Biotechnology Co., Ltd	No. 21, Yanxing Road, Chengguan District, Lanzhou City, Gansu Province	Bin Wang	A61K8/9789 | A61K8/9794 | A61K8/9728 | A61K8/99 | A61K8/66 | A61K8/63 | A61K8/64 | A61K8/65 | A61K8/26 | A61Q19/08 | A61Q19/02 | A61Q19/00	CN109646359A | CN109646359B
CN109646382A	2018-12-29	Examining	CN201811638007.0	The invention discloses a preparation method of fragrance for treating bromhidrosis. The preparation method comprises the following steps of S1, putting mango fat in a heat-resistant vessel and heating and dissolving the mango fat in a water insulation manner; S2, removing fire after the fat is dissolved, adding hemp seed oil, and uniformly stirring the mixture; S3, adding soda powder, kudzuvine …	Preparation method of fragrance for treating bromhidrosis	Zhaoqing Qiaoqiao Daily Chemical Co., Ltd	No. 86, East shaliao Industrial Zone, Jiangbin Avenue, Zhaoqing City, Guangdong Province	Guanghua Dai	A61K8/98 | A61K8/19 | A61K8/92 | A61K8/9789 | A61K8/9794 | A61K8/9767 | A61K8/73 | A61K8/67 | A61Q15/00	CN109646382A
CN109700748A	2019-01-31	Examining	CN201910099950.7	The invention discloses a preparation method of cactus cream for whitening skin and removing freckles. The preparation method comprises the following steps of S1, preparing the following raw materialsin parts by weight of 2-7 parts of lily, 2-7 parts of rhizoma alismatis, 2-7 parts of white poria, 2-7 parts of radix ampelopsis, 2-7 parts of radix paeoniae rubra, 2-7 parts of ligusticum wallichii,…	Preparation method of cactus cream for whitening skin and removing freckles	Tangshan Leiqi Technology Co., Ltd	Kaiping District, Tangshan City, Hebei Province	Long Wang	A61K8/98 | A61K8/9794 | A61K8/9789 | A61K8/9728 | A61K8/19 | A61Q19/02	CN109700748A
CN109758412A	2019-03-07	Examining	CN201910197447.5	The invention discloses an edible skin care product containing a natural plant extract and a preparation method thereof. Each part of the skin care product is composed of two parts of Lobaye coix water and coix mask paper, each part of the skin care product comprises, by mass, (1), 50-600 parts of coix lily aqueous extracts, 5-10 parts of tricholoma lobayense polysaccharide, 10-20 parts of isomal…	Edible skin care product containing natural plant extract and preparation method thereof	Runtong Qin	Yushan District, Ma'anshan City, Anhui Province	Runtong Qin	A61K8/9794 | A61K8/73 | A61K8/60 | A61K8/67 | A61K8/81 | A61Q19/00 | A61Q19/02 | A61Q19/08 | A23L33/105 | A23L33/125 | A23L2/38 | A23L2/52	CN109758412A
CN109908048A	2019-03-11	Examining	CN201910182066.X	The invention discloses pure natural extract essence containing stem cell extraction proteins, and belongs to the field of cosmetics. The essence comprises, by weight, 1-3 parts of tea polyphenol, 1-4parts of essential oil, 2-8 parts of red-rooted salvia roots, 1-3 parts of aloe extracts, 1 part of lily essential oil, 1-5 parts of stem cell extraction protein and 60-80 parts of deionized water. T…	Pure natural extract essence containing stem cell extraction proteins	Beijing Gushen Life Health Technology Co., Ltd	No. 15, Xinbei Road, Miyun District, Beijing	Xuebin Liu	A61K8/9789 | A61K8/49 | A61K8/92 | A61K8/9794 | A61K8/64 | A61Q19/08 | A61Q19/00 | A61Q17/00	CN109908048A
CN109908264A	2019-04-23	Examining	CN201910326470.X	The invention provides a traditional Chinese medicine composition for face-beautifying and breath-relaxing, a particle of face-beautifying and breath-relaxing and a preparation method and an application thereof. The traditional Chinese medicine composition comprises the following raw materials in parts by weight: 5-15 parts of flos rosae rugosae, 4-8 parts of lonicera japonica, 5-15 parts of bitt…	Traditional Chinese medicine composition for face-beautifying and breath-relaxing and particle of face-beautifying and breath-relaxing and preparation method thereof	Beijing Qianyuan Danxi Technology Co., Ltd	No. 11, Wanliu Middle Road, Haidian District, Beijing 100089	Ji Yang	A61K36/8969 | A61K9/16 | A61P17/00	CN109908264A
CN109954124A	2019-05-09	Examining	CN201910384841.X	The invention provides a red ginseng and donkey-hide gelatin extract and a preparation method thereof. The red ginseng and donkey-hide gelatin extract is prepared by using red ginseng, lily, jujube, longan pulp, villous amomum fruit, ginger, cinnamon, donkey-hide gelatin, and honey with an appropriate weight ratio. the red ginseng and donkey-hide gelatin extract is prepared by a specific method, …	Red ginseng and donkey-hide gelatin extract and preparation method thereof	Shenzhidao (Tonghua) Biotechnology Co., Ltd	Guangfu Road, Dongchang District, Tonghua City, Jilin Province	Huiyong Xie	A61K36/9068 | A23L33/10 | A23L33/105 | A61P7/06 | A61P15/00 | A61P17/16 | A61P39/00 | A61K35/36 | A61K35/644	CN109954124A
CN109966230A	2019-03-11	Published	CN201910181023.X	The invention discloses a biological-agent toner applicable to skin whitening. The biological-agent toner comprises, by weight, 50-80 parts of lily essential oil, 40-60 parts of traditional Chinese medicine extract, 20-30 parts of sodium citrate, 20-30 parts of pearl hydrolysate, 8-10 parts of glycerin, 8-10 parts of thickening agent, 4-6 parts of polyol moisturizing agent and 10-30 parts of wate…	Biological-agent toner applicable to skin whitening	Hongmei Zou	No. 33, group 20, Yuanming village, Xipeng Town, Jiulongpo District, Chongqing	Hongmei Zou	A61K8/98 | A61K8/9794 | A61K8/9789 | A61K8/92 | A61K8/34 | A61K8/44 | A61K8/39 | A61K8/86 | A61Q19/02 | A61Q19/00	CN109966230A
CN110025749A	2019-04-04	Examining	CN201910271543.X	The present invention provides a traditional Chinese medicine composition with hair caring, hair nourishing and health preserving functions. The traditional Chinese medicine composition is prepared from raw material medicines of white lablab beans, mulberries, Chinese yams, fructus amomi, black sesame seeds, Chinese wolfberry fruits, Chinese prickly ash, star anise, poria cocos, roses, sophora fl…	Traditional Chinese medicine composition with hair caring, hair nourishing and health preserving functions	Gansu Dazheng Health Management Co., Ltd	Qilihe district, Lanzhou City, Gansu Province	Xiaorong Jia	A61K36/9064 | A61P17/00 | A61P17/14 | A23F3/34 | A23L7/10 | A23L11/00 | A23L19/00 | A23L19/10 | A23L25/00 | A23L31/00 | A23L33/00 | A61K31/205 | A61K31/733	CN110025749A
CN110101629A	2019-04-26	Examining	CN201910344180.8	The invention discloses a liquid-crystal-type tone-up cream composition and a preparation method thereof. The composition is prepared from sucrose polystearate&cetyl palmitate, sodium stearyl glutamate, synthesized squalene, jojoba oil, triglyceride, 3-octylheptamethyltrisiloxane, cetyl dimethicone, glycerinum, 1,3-butanediol, sodium hyaluronate, an ammonium acryloyldimethyltaurate/VP copolymer, …	Liquid-crystal-type tone-up cream composition and preparation method thereof	Guangzhou Cohen Biotechnology Co., Ltd	No. 312 and 313, building A01, No. 78, Luntou Road, Haizhu District, Guangzhou, Guangdong Province (only for office purposes)	Fu Xue	A61K8/9794 | A61K8/02 | A61K8/29 | A61K8/31 | A61K8/34 | A61K8/37 | A61K8/44 | A61K8/60 | A61K8/73 | A61K8/891 | A61K8/92 | A61K8/9789 | A61Q19/00	CN110101629A
CN110101635A	2019-05-22	Examining	CN201910428050.2	The invention provides a botanical mouth wash and a manufacturing process thereof. The mouth wash is prepared from the flower of fragrant plantain lily, flos abelmoschus manihot, honeysuckle flowers,chrysanthemum flowers, herba houttuyniae, plantain herb, elm bark, formosan lattuce herb, chelidonium majus, centella and the balance water. The mouth wash comprises pure plant ingredients, is free of…	Botanical mouth wash and manufacturing process thereof	Suzhou Zhishi Biotechnology Co., Ltd	No. 1, Guantang Road, Caohu street, Xiangcheng economic and Technological Development Zone, Suzhou, Jiangsu	Chunyu Liu	A61K8/9794 | A61K8/9789 | A61Q11/00 | A61P1/02	CN110101635A
CN110170028A	2019-05-21	Examining	CN201910421378.1	The invention discloses nourishing traditional Chinese medicine capable of astringing wounds and removing dampness to kill pain. The nourishing traditional Chinese medicine capable of converging wounds and removing dampness to kill pain is prepared from the following raw materials by parts: 3-5 parts of herba portulacae, 2-3 parts of radix et rhizoma rhei, 0.5-1 part of semen crotonis, 3-5 parts …	Nourishing traditional Chinese medicine capable of astringing wounds and removing dampness to kill pain	Desuo Li	No. 84, Zhaolou village, yancunpu Township, fan County, Puyang City, Henan Province	Desuo Li	A61K36/899 | A61P17/02 | A61P29/00 | A61K33/30 | A61K33/241 | A61K31/045	CN110170028A
CN110179914A	2019-05-29	Examining	CN201910456629.X	The invention discloses an orally-taken type Chinese wolfberry fruit product and a preparation method thereof. The orally-taken type Chinese wolfberry fruit product consists of the following raw materials in parts by weight of 20-30 parts of Chinese wolfberry fruit powder, 15-20 parts of radix astragali powder, 15-20 parts of lily root flour, 3-5 parts of vitamins, 1-3 parts of a flavoring agent,…	Orally-taken type Chinese wolfberry fruit product and preparation method thereof	Qiaosheng Hu	No. 8, Xiaojiawan, Hanyang District, Wuhan City, Hubei Province	Qiaosheng Hu	A61K36/8967 | A61P1/14 | A61P11/00 | A61P39/02 | A61P17/00 | A61P37/04 | A61K31/51 | A61K31/525 | A61K31/4415 | A61K31/375	CN110179914A
CN110215428A	2019-07-02	Examining	CN201910593030.0	The invention belongs to the technical field of cosmetic processing, and particularly relates to an aerospace-grade skin care mask. The mask is prepared from a moistening agent, an emulsifier, a thickener, natural plant extracts, an antioxidant, collagen, a preservative, water and glycerin. Specifically, the mask is prepared from propylene glycol, erythritol, sodium hyaluronate, arginine, sacchar…	Aerospace-grade skin care mask	Beijing Shenfei Aerospace Application Technology Research Institute	Shangdi 10th Street, Haidian District, Beijing	Qizhi Zhao	A61K8/9794 | A61K8/9789 | A61K8/9728 | A61K8/9741 | A61K8/65 | A61K8/19 | A61K8/64 | A61K8/92 | A61Q19/00 | A61Q17/04	CN110215428A
CN110251425A	2019-06-19	Granted	CN201910532334.6	The invention relates to natural essential oil aroma perfume and a preparation method thereof. The preparation method includes: adopting more than 60 raw materials like salicylic acid-2-ethylhexyl ester, allyl amyl glycolate and ambergris furan, and proportioning according to a proper weight ratio. The natural essential oil aroma perfume prepared finally by the method realizes perfect integration…	Natural essential oil aroma perfume and preparation method thereof	Guangzhou Zhenxin essence Co., Ltd	Guangzhou Free Trade Zone, Guangzhou, Guangdong Province	Jinguo Jiang	A61K8/92 | A61K8/49 | A61K8/37 | A61K8/35 | A61K8/34 | A61K8/33 | A61Q13/00	CN110251425A | CN110251425B
CN110314226A	2019-08-15	Examining	CN201910752961.0	The invention belongs to the field of traditional Chinese medicine, and particularly relates to an external medicament for whitening and freckle and acne removal and a preparation method thereof. Theexternal medicament is prepared from radix angelicae sinensis, rhizoma chuanxiong, semen vaccariae, tetrapanax papyriferus, radix paeoniae alba, manis pentadactyla, radix rehmanniae preparata, fructus…	External medicament for whitening and freckle and acne removal and preparation method thereof	Guangzhou Chuyan Cosmetics Co., Ltd	No. 25, Huaxiu Road, Renhe Town, Baiyun District, Guangzhou, Guangdong Province	Xunqing Liu	A61K38/39 | A61K47/69 | A61P17/00 | A61P17/10 | A61K38/08 | A61K38/07 | A61K36/898 | A61K35/64 | A61K35/586 | A61K35/50 | A61K35/36 | A61K31/728 | A61K31/047	CN110314226A
CN110354038A	2019-08-02	Examining	CN201910711166.7	The invention provides a plant extracting composition for improving facial skin. The composition is prepared from, by weight, 5-20 parts of extracts from rose flowers, 5-20 parts of extracts from rosebuds, 15-25 parts of extracts from lily flowers, 10-25 parts of extracts from Arabian jasmine flowers, 5-15 parts of extracts from olibanum, 10-25 parts of extracts from carrot seeds, 1-10 parts of e…	Plant extracting composition for improving facial skin	Hancui (Tianjin) Biotechnology Co., Ltd	No.1 Haixing square, Tanggu Marine Science Park, high tech Zone, Binhai New Area, Tianjin	Shiqing Yin	A61K8/9789 | A61K8/9794 | A61Q19/00 | A61Q19/02 | A61Q19/08	CN110354038A
CN110368355A	2019-08-24	Granted	CN201910786850.1	The invention discloses an nano-emulsion anti-aging eye cream containing astaxanthin and a preparation method of the nano-emulsion anti-aging eye cream and relates to the field of skincare products. The anti-aging eye cream containing astaxanthin is characterized by comprising, by mass, 3-5 parts of honey, 3-5 parts of self-made astaxanthin extract, 4-6 parts of modified nano pearl powder, 2-4 pa…	Nano-emulsion anti-aging eye cream containing astaxanthin and preparation method of nano-emulsion anti-aging eye cream	Shantou Qiwei Industrial Co., Ltd	Chaonan District, Shantou City, Guangdong Province	Kunjiang Zhou	A61K8/98 | A61K8/9794 | A61K8/92 | A61K8/64 | A61K8/35 | A61K8/34 | A61K8/06 | A61Q19/00 | A61Q19/08	CN110368355A | CN110368355B
CN110403834A	2019-08-24	Examining	CN201910786792.2	The invention belongs to the technical field of cosmetics, and specifically relates to an eye-care liposome and a preparation method thereof. The eye-care liposome comprises the following components (by mass): 1-10% of hydrogenated lecithin, 1-10% of PEG-40 hydrogenated castor oil, 0.1-1.0% of octyldodecanol , 1-10% of pfaffia paniculata root extract, 1-5% of soybean lecithin, 1-10% of a muira pu…	Eye-care liposome and preparation method thereof	Shanghai lishengshengte Enterprise Development Co., Ltd	No. 215, Lianhe North Road, Fengxian District, Shanghai	Kaili He	A61K8/14 | A61K8/9794 | A61K8/9789 | A61K8/55 | A61K8/73 | A61Q19/00 | A61Q19/02 | A61Q19/08	CN110403834A
CN110507752A	2019-09-25	Granted	CN201910913800.5	The invention belongs to the technical field of traditional Chinese medicines, particularly relates to an acne removal traditional Chinese medicine composition and a preparation method thereof and anacne removal ointment prepared therefrom. The acne removal traditional Chinese medicine composition comprises the following raw materials by weight: 5-15 parts of aloe, 5-15 parts of lilium brownii, 5…	Acne removal traditional Chinese medicine composition and preparation method thereof and acne removal ointment prepared therefrom	Hunan Zhida Pharmaceutical Technology Co., Ltd	Not available	Zhenwei Zhao	A61K36/8967 | A61K9/06 | A61P17/10	CN110507752A | CN110507752B
CN110507755A	2019-10-16	Examining	CN201910982538.X	The invention discloses a slimming acupuncture point plaster. The slimming acupuncture point plaster comprises mulberry leaves, lily bulbs, semen cassiae, radix angelicae sinensis, licorice roots andmint. According to the slimming acupuncture point plaster disclosed by the invention, a combined traditional Chinese medicine formula is used for feeding medicines to acupuncture points, and meridians…	Slimming acupuncture point plaster	Yi Feng	No. 229, tongzipo West Road, high tech Zone, Changsha, Hunan Province	Yi Feng	A61K36/8967 | A61K9/70 | A61P3/04 | A61P1/00 | A61P7/00 | A61P17/16 | A61P15/00 | A61P15/08 | A61P1/10 | A61H39/00 | A61M37/00 | A61K31/045	CN110507755A
CN110613659A	2019-10-14	Examining	CN201910973775.X	The present invention relates to the technical field of cosmetics and particularly relates to a traditional Chinese medicine facial mask with a skin-beautifying effect and a preparation method thereof. The traditional Chinese medicine facial mask comprises the following components in parts by weight: 16-20 parts of ginseng, 12-16 parts of pseudo-ginseng, 12-16 parts of black Chinese wolfberry fru…	Traditional Chinese medicine facial mask with skin-beautifying effect, and preparation method thereof	Meikui Zhang	No. 28 Fuxing Road, Haidian District, Beijing	Meikui Zhang	A61K8/9794 | A61K8/9789 | A61Q19/00 | A61K36/8994 | A61P17/00	CN110613659A
CN110623889A	2018-06-21	Examining	CN201810644100.6	The invention discloses application of a lilium candidum extract, and in particular discloses application of the lilium candidum extract in preparing an expression enhancing agent for an anti-skin aging gene. The anti-skin aging gene can be one or more of an eln gene, a col3a1 gene, a csf2 gene, an igf1 gene and a nid1 gene. The expression enhancing agent for the anti-skin aging gene is capable o…	Application of lilium candidum extract	JALA (Group) Co., Ltd	No. 12, Lifeng Road, Fengxian District, Shanghai	Dan Jiang	A61K8/9794 | A61Q19/08	CN110623889A
CN110638927A	2019-10-18	Examining	CN201910991044.8	The invention provides a making method of medicine for treating onychomycosis. The medicine for treating the onychomycosis is prepared from the following components by weight: 2-4 g of ganoderma lucidum, 0.5-1 g of american ginseng, 1-3 g of tuber fleeceflower root, 1-4 g of lily bulb and 1-4 g of semen cassia. Medicinal materials are taken according to the ratio; the ganoderma lucidum, the ameri…	Making method of medicine for treating onychomycosis	Hailian Liu	No. 117, Xinjian street, Linxian County, Luliang City, Shanxi Province	Hailian Liu	A61K36/8967 | A61P17/00 | A61P31/10	CN110638927A
CN110693999A	2019-10-10	Examining	CN201910957099.7	The invention belongs to the field of biological medicines, and discloses a traditional Chinese medicine composition. The traditional Chinese medicine composition is prepared from the following raw materials in parts by weight: 5-12 parts of mongolian dandelion herb, 5-12 parts of herba houttuyniae, 3-10 parts of radix platycodonis, 3-10 parts of lily bulbs, 3-10 parts of liquorice roots, and 1-5…	Traditional Chinese medicine capable of treating pulmonary injury, relieving cough, reducing phlegm and improving skin moisture, and preparation and application thereof	Hunan Yandi Biotechnology Co., Ltd. | Changde Yandi Biotechnology Co., Ltd	No. 8, tomorrow Road, Tianyuan District, Zhuzhou City, Hunan Province	Chen Sheng	A61K36/8967 | A61P11/10 | A61P11/14 | A61P11/00 | A61P17/00 | A61K8/9794 | A61K8/9789 | A61K8/9728 | A61Q19/00	CN110693999A
CN110711167A	2019-11-21	Published	CN201911146047.8	The invention relates to the technical field of skin care products and particularly relates to a traditional Chinese medicine skin care dispensation. The traditional Chinese medicine skin care dispensation is prepared from gingko nuts, hyacinth bletilla powder, cordyceps sinensis powder, lily bulbs, poplar bark powder and carrot meal. A use method comprises the steps of firstly, baking gingko nut…	Traditional Chinese medicine skin care dispensation	Hunan tiantiankang Biotechnology Co., Ltd	Baofeng street, Shimen County, Changde City, Hunan Province	Dacheng Sheng	A61K8/9794 | A61K8/9771 | A61K8/9728 | A61K8/60 | A61Q19/02 | A61Q19/00 | A61Q19/08	CN110711167A
CN110840816A	2019-12-19	Examining	CN201911317671.X	The invention relates to edible and externally applied nidus collocaliae mask powder with effects of improving looks and nourishing the skin and a preparation method of the edible and externally applied nidus collocaliae mask powder. Nidus collocaliae freeze-dried powder, an aloe extract, fish collagen peptide, elastin peptide, honey freeze-dried powder, trehalose, sodium hyaluronate, methyl cell…	Edible and externally applied nidus collocaliae mask powder with effects of improving looks and nourishing the skin and preparation method of edible and externally applied nidus collocaliae mask powder	Qingdong Yu	Gaoling County, Xi'an City, Shaanxi Province	Qingdong Yu	A61K8/98 | A61K8/9794 | A61K8/9789 | A61K8/73 | A61K8/67 | A61K8/65 | A61K8/64 | A61K8/60 | A61Q19/00 | A61Q19/02	CN110840816A
CN110882346A	2019-12-31	Examining	CN201911421181.4	The invention discloses a Tibetan medicine and a preparation method thereof, which belongs to the technical field of traditional Chinese medicines. The Tibetan medicine is prepared from the followingraw materials in parts by weight: 8-12 parts of Lilium wardii, 21-29 parts of Drynaria sinica, 26-34 parts of Ajania prewalskii, 21-29 parts of azalea, 26-34 parts of podophyllum hexandrum and 1-15 pa…	Tibetan medicine and preparation method thereof	Xiluoziren | Luoji	Bayi District, Nyingchi City, Tibet Autonomous Region	Xiluoziren	A61K36/8967 | A61P17/00 | A61P17/14 | A61K35/644	CN110882346A
CN110917110A	2019-12-23	Examining	CN201911335532.X	The invention provides plant liquid for repair and skin viability re-establishment. The plant liquid for repair and skin viability re-establishment comprises the following raw materials in parts by weight: 10-15 parts of stems and leaves of skimmia japoniac, 10-15 parts of polygala persicariifolia, 10-15 parts of carex nubigena, 10-15 parts of cyclosorus paralatipinnus, 10-15 parts of tetrastigma…	Plant liquid for repair and skin viability re-establishment and production method of plant liquid for repair and skin viability re-establishment	Hunan Huafu Tiancheng Biotechnology Co., Ltd	No. 589, Zhongshan Road, Tongtai street, Kaifu District, Changsha City, Hunan Province	Weihua Zheng	A61K8/98 | A61K8/9794 | A61K8/9789 | A61K8/9749 | A61Q19/02 | A61Q19/08 | A61Q19/00	CN110917110A
CN110934797A	2019-12-25	Examining	CN201911352549.6	The invention provides a production process of lavender perfume capable of calming nerves and helping sleep. The production process comprises the following steps: S1, planting lavender: preparing land, pretreating seeds, planting, managing plants from a bud stage to a flowering stage, and harvesting; S2, preparing lavender hydrolat: extracting the lavender obtained in the step S1 for four times b…	Production process of lavender perfume capable of calming nerves and helping sleep	Wuhu maowang Spice Plant Technology Co., Ltd	Fanchang County, Wuhu City, Anhui Province	Qiong Wang	A61K8/9789 | A61K8/9794 | A61Q13/00 | A61P25/20 | A01G22/60 | A01B79/02 | A01C1/00 | C11B9/02	CN110934797A
CN110934799A	2019-06-21	Examining	CN201910539595.0	The present invention discloses a lily bulb mask and a preparation method thereof, and belongs to the field of skin-care products. The lily bulb mask comprises the following raw materials in parts byweight: 50-60 parts of lily bulbs, 30-40 parts of glycerol, 3-6 parts of hexanediol, 6-8 parts of trehalose, 3-6 parts of sodium hyaluronate, 3-5 parts of essences and 5-8 parts of hydrogenated castor…	Lily bulb mask and preparation method thereof	Hunan yinjiajie Seed Technology Co., Ltd	Longshan County, Xiangxi Tujia and Miao Autonomous Prefecture, Hunan Province	Xiaolong Yu	A61K8/9794 | A61K8/92 | A61K8/34 | A61K8/73 | A61K8/60 | A61Q19/08 | A61Q19/00 | A61Q19/02	CN110934799A
CN111035606A	2018-10-15	Published	CN201811193966.6	The invention provides a moisturizing facial cleanser. According to the invention, natural fruit components are extracted, so that females can have pleasant fruity flavor experience feeling while deeply cleaning face, beauty makeup is elegant, and nutrients of fruits can fully supplement water and nourish skin; and the moisturizing and whitening facial cleanser is prepared from the following raw …	Moisturizing facial cleanser	Cuihong Bian	No. 109, Zhongduo group, Yuxing village, Chengdong street, Hailing District, Taizhou City, Jiangsu Province, 225300	Cuihong Bian	A61K8/98 | A61K8/96 | A61K8/9789 | A61K8/9794 | A61Q19/00 | A61Q19/02 | A61Q19/10	CN111035606A
CN111214425A	2018-11-25	Published	CN201811412046.9	The invention discloses a formula and a preparation method of a deep care mask. The mask formula comprises the following components in parts by mass: 10-15 parts of mung beans, 10-15 parts of red beans, 7-13 parts of radix angelicae, 8-16 parts of dried chrysanthemums, 20-35 parts of milk, 15-22 parts of honey, 8-15 parts of honeysuckles, 3-6 parts of soybeans, 4-9 parts of bletilla striata, 4-9 …	Formula and preparation method of deep care mask	Liming Zhang	Yongan 1st Road, South District, Zhongshan City, Guangdong Province	Liming Zhang	A61K8/98 | A61K8/9794 | A61K8/9789 | A61K8/20 | A61Q19/10 | A61Q19/00	CN111214425A
CN111228451A	2020-03-11	Examining	CN202010164544.7	The present invention discloses a natural plant essence mixture and a preparation method and an application thereof. Raw materials for the mixture comprise a plurality of medicinal materials and water; and the medicinal materials comprise: raspberries, caulis spatholobi, radix sophorae flavescentis, radix pseudostellariae, angelica sinensis, radix puerariae, radix astragali, dried ginger, spina d…	Natural plant essence mixture and preparation method and application thereof	Chengkai Luo	No. 1-1, Jiangcun village, Hexi village, Taocheng Town, Langxi County, Xuancheng City, Anhui Province	Chengkai Luo	A61K36/9068 | A61P17/00 | A61P17/04 | A61P29/00 | A61P31/04	CN111228451A
CN111297737A	2020-04-28	Examining	CN202010347718.3	The invention discloses a blood-activating and anti-aging traditional Chinese medicine mask containing seaweed extract. The mask comprises the following components: 60-85% of white lily flower water,3-10% of glycerin, 3-10% of seaweed extract, 5-15% of functional traditional Chinese medicine extract, 0.1%-2% of small molecular sodium hyaluronate, 0.1-3% of cold-extracted snake oil, 0.05-2% of xan…	Blood-activating and anti-aging traditional Chinese medicine mask containing seaweed extract and preparation method	Anqing Yanzhi Pharmaceutical Technology Co., Ltd	No. 188, Wenyuan Road, Daqiao Development Zone, Anqing City, Anhui Province	Duo Meng	A61K8/9706 | A61K8/9711 | A61K8/9717 | A61K8/9722 | A61K8/99 | A61K8/9794 | A61K8/9789 | A61K8/9728 | A61K8/73 | A61K8/92 | A61Q19/00 | A61Q19/02 | A61Q19/08 | A61K36/90 | A61K36/8984 | A61P17/00 | A61P17/18 | A61K31/728 | A61K35/583 | A61K35/748	CN111297737A
CN111297767A	2018-12-11	Published	CN201811507432.6	The invention relates to a whitening composition and a skin care product comprising the same, and belongs to the technical field of cosmetics. The whitening composition of the invention comprises a cortex parabarii extract, a lilium candidum bulb extract and a patrinia villosa root extract, and the weight ratio of the cortex parabarii extract to the lilium candidum bulb extract to the patrinia vi…	Whitening composition and skin care product comprising same	Guangzhou Wanbi Biotechnology Co., Ltd	No. 21, Hejing South Road, Liwan District, Guangzhou, Guangdong Province	Dan Zu	A61K8/9794 | A61K8/9789 | A61K8/9728 | A61Q19/02	CN111297767A
CN111450190A	2020-04-13	Examining	CN202010287397.2	The invention relates to an extract for improving skin and muscle, beautifying faces and dispelling small acnes. The extract comprises the following components in parts by weight of 15-35 parts of common andrographis herbs, 15-35 parts of rhizoma coptidis, 15-25 parts of roots of herbaceous peonies, 10-25 parts of raw flos sophorae, 10-20 parts of cortex moutan, 5-20 parts of dandelions, 5-15 par…	Extract for improving skin and muscle, beautifying faces and dispelling small acnes	Shanghai Jiaxin Biotechnology Co., Ltd	No. 611, Shenfu Road, Minhang District, Shanghai	Zhaobo Xia	A61K36/8967 | A61P17/10 | A61P17/00 | A61K8/9794 | A61K8/9789 | A61Q19/00	CN111450190A
CN111481621A	2020-05-07	Published	CN202010377782.6	The invention discloses a traditional Chinese medicine composition for blackening white hair and an extraction process thereof. The formula comprises the following raw materials in parts by weight: 5-50 parts of radix polygoni multiflori, 5-50 parts of black sesame, 5-50 parts of mulberries, 5-40 parts of eclipta alba, 2-20 parts of glossy privet fruit, 2-15 parts of semen cuscutae, 2-20 parts of…	Traditional Chinese medicine composition for blackening white hair and extraction process thereof	Shengtao Yang	No. 12, WangSong Yuyuan courtyard, Ruzhou City, Pingdingshan City, Henan Province	Shengtao Yang	A61K36/8967 | A61P17/00	CN111481621A
CN111514259A	2020-04-30	Examining	CN202010367266.5	The invention discloses a formula of a folium artemisiae argyi bath agent and a preparation process of the formula. The preparation process is characterized by comprising the following steps: fully grinding folium artemisiae argyi, natural vegetable gum, semi-natural vegetable gum, a high-molecular polymer, mung beans, lily, borneol, talc, rhizoma typhonii, radix angelicae, white sandalwood and r…	Formula of folium artemisiae argyi bath agent and preparation process of formula	Jiangxi yuanshenglanghe Pharmaceutical Co., Ltd	Yongfeng Industrial Park, Ji'an City, Jiangxi Province	Minghai Zhou	A61K36/906 | A61P17/16 | A61P39/00 | A61P17/14 | A61P43/00 | A61P17/00 | A61K31/045 | A61K33/12	CN111514259A
CN111544369A	2020-05-25	Examining	CN202010448705.5	The invention relates to a facial beautifying composition and a preparation method thereof, and relates to the technical field of beautifying compositions. The facial beautifying composition is mainlyprepared from the following components in parts by weight: 20 to 30 parts of mesenchymal stem cell exosome, 40 to 50 parts of deionized water, 10 to 13 parts of glycerol, 8-12 parts of mineral oil, 0…	Facial beautifying composition and preparation method thereof	Hopai Technology Co., Ltd	Kechuang 6th Street, Daxing District, Beijing	Guihua Yang	A61K8/99 | A61K8/34 | A61K8/44 | A61K8/73 | A61K8/92 | A61K8/9706 | A61K8/9771 | A61K8/9789 | A61K8/9794 | A61K8/31 | A61Q19/08 | A61Q19/00	CN111544369A
CN111603427A	2020-06-04	Examining	CN202010497538.3	The invention discloses a whitening and soothing mask. The mask comprises essence and mask base cloth. The essence is prepared from the following components in percentage by weight: 1 to 3% of a Bao celery extract; 0.1 to 0.9% of Bao celery essential oil; 0.1-1 1.5% of an atractylodes macrocephala extract; 0.5 to 0.9% of an oat kernel extract, 0.1 to 3% of a glycyrrhiza glabra extract, 0.5-0.9% o…	Whitening and soothing mask	Shandong Hagong Biotechnology Co., Ltd	Mingshui Economic Development Zone, Zhangqiu District, Jinan City, Shandong Province	Weihong Lu	A61K8/9794 | A61K8/9789 | A61K8/92 | A61K8/73 | A61K8/67 | A61K8/64 | A61K8/60 | A61K8/44 | A61K8/365 | A61Q19/02	CN111603427A
CN111714428A	2020-06-19	Examining	CN202010562498.6	The invention discloses a whitening and moisturizing composition containing a natural plant extract and whitening and moisturizing face cream, and relates to the field of cosmetics. The whitening andmoisturizing composition disclosed by the invention comprises a kaffir lily extract, a winter jasmine extract and an annual phlox extract. The whitening and moisturizing composition contains natural p…	Whitening and moisturizing composition containing natural plant extract and whitening and moisturizing face cream	Lei Zhou	No. 165, CaoShi street, Qingyang District, Chengdu, Sichuan Province	Not available	A61K8/9794 | A61K8/9789 | A61Q19/02 | A61Q19/00	CN111714428A
CN111714432A	2020-08-14	Examining	CN202010815244.0	The invention belongs to the technical field of traditional Chinese medicine cosmetics, and discloses a traditional Chinese medicine mask and a preparation method thereof. The traditional Chinese medicine mask is mainly composed of apricot kernel, peach kernel, climbing groundsel herb, rose, greenish lily flower, Xuezhongqing, radix angelicae, lavender, poria cocos, kudzuvine root, lily and raw r…	Traditional Chinese medicine mask and preparation method thereof	Yunnan University of Chinese Medicine	No. 1076, Yuhua District, Xincheng, Chenggong District, Kunming, Yunnan	Guanghui Ni	A61K8/9794 | A61K8/9789 | A61K8/9728 | A61Q19/00 | A61Q19/02 | A61Q17/04 | A61P25/20	CN111714432A
CN111743968A	2019-03-28	Published	CN201910248463.2	The invention discloses a plant composition, a preparation method thereof and an application of the plant composition in sleep aiding products. The plant composition is prepared from the following components in parts by weight: 20 to 50 parts of lily bulb, 10 to 40 parts of semen ziziphi spinosae, 10 to 30 parts of flos rosae rugosae and 1 to 20 parts of cortex cinnamomi. The components which are…	Plant composition as well as preparation method and application thereof	Taihe Kangmei (Beijing) Institute of traditional Chinese Medicine Co., Ltd	No. 11, Xueyuan North Street, Gongchen sub district office, Fangshan District, Beijing	Yinmao Dong	A61K36/8967 | A61K9/14 | A61P25/20 | A61P17/00 | A23F3/34	CN111743968A
CN111821207A	2020-08-05	Examining	CN202010777565.6	The invention relates to the technical field of cosmetics, specifically to anti-inflammatory acne-removing cosmetic composition and a preparation method thereof. The composition is prepared from the following components in parts by weight: 10 to 15 parts of sorbitan oleate, 25 to 40 parts of glycerol, 60 to 80 parts of deionized water, 3 to 5 parts of hibiscus taiwanensis extract, 1 to 3 parts of…	Anti-inflammatory acne-removing cosmetic composition and preparation method thereof	Sanmen Hangu Cosmetics Co., Ltd	No. 32, Lianxia village, Huaqiao Town, Sanmen County, Taizhou City, Zhejiang Province	Wenya Li	A61K8/34 | A61K8/37 | A61K8/73 | A61K8/9767 | A61K8/9789 | A61K8/9794 | A61P17/10 | A61P29/00 | A61Q19/00 | B01F7/18	CN111821207A
CN111840196A	2020-08-27	Examining	CN202010877161.4	The invention discloses a wormwood traditional Chinese medicine mask capable of maintaining beauty and keeping young. The mask is prepared from the following components in parts by weight: 3-5 parts of ginseng, 4-6 parts of pearls, 1-3 parts of radix angelicae, 2-4 parts of radix paeoniae alba, 3-5 parts of rhizoma atractylodis macrocephalae, 3-5 parts of apricot kernels, 5-7 parts of polyquatern…	Wormwood traditional Chinese medicine mask capable of maintaining beauty and keeping young	Kewu Liu	No.76 Xuetang Road, Mingguang City, Chuzhou City, Anhui Province	Kewu Liu	A61K8/98 | A61K8/9794 | A61K8/9789 | A61Q19/00 | A61Q19/02 | A61Q19/08 | A61Q17/04	CN111840196A
CN111870653A	2020-09-08	Examining	CN202010935350.2	The invention discloses a preparation method of a cosmetic medicine and the cosmetic medicine prepared by the method. The method comprises the following steps of S1, weighing rhizoma polygonati, red dates, aloe, cactus, radix angelicae dahuricae, sweet-scented osmanthus, Chinese wolfberry fruits, flos chrysanthemi, lily and flos rosae rugosae in parts by weight, performing cleaning and performing…	Preparation method and device of cosmetic medicine	Jing Zhang	Hunjiang street, Huanren Town, Huanren Manchu Autonomous County, Benxi City, Liaoning Province	Jing Zhang	A61K36/8969 | A61K9/20 | A61P17/16 | A61P17/00	CN111870653A
CN111920751A	2020-09-08	Examining	CN202010935379.0	The invention discloses selenium-enriched plant freckle-removing beautifying cream. The cream comprises the following raw materials in parts by weight; 10 to 18 parts of selenium malt flour; 18-36 parts of coix seed powder, 65-85 parts of carrot, 15-25 parts of pearl powder, 60-80 parts of avocado, 10-20 parts of glycerol, 70-90 parts of lemon, 60-70 parts of arbutin, 20-30 parts of saussurea inv…	Selenium-enriched plant freckle-removing beautifying cream and preparation method thereof	Jing Zhang	Hunjiang street, Huanren Town, Huanren Manchu Autonomous County, Benxi City, Liaoning Province	Jing Zhang	A61K8/98 | A61K8/9794 | A61K8/9789 | A61K8/67 | A61K8/60 | A61K8/34 | A61K8/368 | A61P17/00 | A61Q19/00 | A61Q19/02	CN111920751A
CN111939103A	2020-08-23	Examining	CN202010853254.3	The invention discloses sacha inchi oil skin care cream and a preparation method. The sacha inchi oil skin care cream comprises 400-600 parts of sacha inchi oil, 20-30 parts of aloe extract oil, 40-60parts of lily extract, 10-50 parts of glycerol, 50-100 parts of pomegranate seed essential oil, 10-20 parts of stearic acid and 150-350 parts of distilled water. According to the technical scheme, th…	Sacha inchi oil skin care cream and preparation method	Rongding (Guangdong) Biotechnology Co., Ltd	Guangde Industrial Park, Guangqing Special Economic Cooperation Zone, Yinghong Town, Yingde City, Qingyuan City, Guangdong Province	Shigui Yang	A61K8/92 | A61K8/9794 | A61Q17/04 | A61Q19/00 | A61Q19/08	CN111939103A
CN111939115A	2019-05-15	Published	CN201910400483.7	The invention relates to a natural plant essence repairing mask. The natural plant essence repairing mask consists of powder and a solvent, and is used for oral administration and external application, that is, the powder is orally taken, and the powder and the solvent are mixed for external application. The raw material powder comprises the following components in parts by weight: 0.2-2 part of …	Natural plant essence repairing mask and preparation method thereof	Kumei Biotechnology (Shanghai) Co., Ltd	No. 30, Yangjiazhai, Dahong Road, airport town, Pudong New Area, Shanghai	Not available	A61K8/98 | A61K8/9794 | A61K8/64 | A61K8/60 | A61K8/9789 | A61K8/9728 | A61K8/35 | A61K8/34 | A61K8/73 | A61K8/44 | A61Q19/00 | A61Q19/08 | A61P11/00 | A61P37/04	CN111939115A
CN111991504A	2020-08-17	Examining	CN202010827004.2	The invention relates to the technical field of nursing materials, and discloses eye massage cream adopting a fumigation mode. The cream comprises the following raw materials: cassia seed essential oil, lily flower essential oil, honeysuckle essential oil, perilla essential oil, borneol, mint essential oil, vaseline and polyhexamethylene biguanide. The cassia seed essential oil, the lily flower e…	Eye massage cream adopting fumigation mode	Shuangzhen Zhang	No. 32, Dongju, Fengtai District, Beijing	Shuangzhen Zhang	A61K36/8967 | A61K9/06 | A61K9/00 | A61H39/04 | A61M37/00 | A61K47/10 | A61P27/02 | A61P27/06 | A61P27/10 | A61P27/12 | A61P29/00 | A61P17/00 | A61K31/045 | A61K31/785	CN111991504A
CN112043637A	2020-09-15	Granted	CN202010968868.6	The invention discloses hormone face repair essence and a preparation method thereof. The hormone face repair essence is prepared from the following raw materials in parts by weight of 3-8 parts of glycerol, 2-6 parts of butanediol, 1-4 parts of liquorice extract, 0.8-3 part of cudrania tricuspidata extract, 0.5-2.5 parts of honeysuckle extract, 0.4-0.8 part of allantoin, 0.2-0.5 part of tocopher…	Hormone face repair essence and preparation method thereof	Guangzhou keying Cosmetics Co., Ltd	No. 11, Dongsheng Road, Huaxing Industrial Zone, Xinya street, Huadu District, Guangzhou, Guangdong Province	Jinping Liu	A61K8/9789 | A61Q19/00 | A61Q17/00 | A61P17/10	CN112043637A | CN112043637B
CN112057359A	2020-10-22	Granted	CN202011141373.2	The invention relates to the field of cosmetics, and particularly discloses a deep-sea codium tomentosum moisturizing composition. The deep-sea codium tomentosum moisturizing composition comprises deep-sea codium tomentosum water-locking essence, deep-sea codium tomentosum moisturizing skin base liquid and deep-sea codium tomentosum multi-dimensional moisturizing cream, wherein the deep-sea codiu…	Deep-sea codium tomentosum moisturizing composition as well as preparation method and application thereof	Beijing weiai Biotechnology Co., Ltd	No. 6 Chaowai Street B, Chaoyang District, Beijing	Zongqing Chen	A61K8/34 | A61K8/37 | A61K8/44 | A61K8/49 | A61K8/64 | A61K8/67 | A61K8/73 | A61K8/92 | A61K8/9711 | A61K8/9717 | A61K8/9722 | A61K8/9789 | A61K8/9794 | A61Q19/00	CN112057359A | CN112057359B
CN112057558A	2020-09-22	Examining	CN202011002369.8	The invention discloses a Chinese herbal medicine composition capable of beautifying, removing wrinkles and resisting aging, and belongs to the technical field of traditional Chinese medicines. The Chinese herbal medicine composition is prepared from the main raw materials in parts by mass of 15-30 parts of iron stick yam powder, 15-30 parts of kudzuvine root powder, 5-10 parts of Chinese wolfber…	Chinese herbal medicine composition capable of beautifying, removing wrinkles and resisting aging	Auger Biotechnology (Lu'an) Co., Ltd	Shouxian Road, Lu'an Economic Development Zone, Anhui Province	Dongmei Cao	A61K36/8984 | A61P17/00 | A61P17/18 | A61P25/20 | A61P25/00 | A61K35/57	CN112057558A
CN112076142A	2020-10-15	Examining	CN202011105569.6	The invention discloses a novel eye mask capable of relieving eye fatigue, and relates to the technical field of skin care products. The eye mask comprises the following components in parts by weight:8-12 parts of an eye fatigue relieving mixture, 10-15 parts of whitening, freckle removing and wrinkle resisting mixture, 5-8 parts of antioxidant and anti-aging mixture, 10-15 parts of moisturizinga…	Novel eye mask capable of relieving eye fatigue	Guangdong Kuai NV Biotechnology Co., Ltd	No. 241, Shangye Avenue, Huadu District, Guangzhou, Guangdong Province	Junyan Li	A61K8/9794 | A61K8/42 | A61K8/44 | A61K8/65 | A61K8/9789 | A61K8/34 | A61Q19/08 | A61P27/10 | A61Q19/00 | A61Q19/02 | A61P27/02	CN112076142A
CN112089792A	2020-09-16	Examining	CN202010974552.8	The present invention discloses a peach kernel and safflower carthamus facial cleansing cream and a preparation method thereof, and belongs to the technical field of health-care products. The peach kernel and safflower carthamus facial cleansing cream comprises the following components: red date pulp, haws, poria cocos, pericarpium citri reticulatae, lotus seeds, lily bulbs, roselle, radix polygo…	Facial cleansing cream and preparation method thereof	Cuiqin Zhuo	No.248 Caizhai village, Xinmin Town, Tong'an District, Xiamen City, Fujian Province	Cuiqin Zhuo	A61K36/8969 | A61P15/00 | A61P17/00 | A23L33/00 | A23L33/125 | A61K31/7016	CN112089792A
CN112107505A	2020-10-15	Examining | Transfer	CN202011103308.0	The invention provides a shampoo composition containing superoxide dismutase, a shampoo and a preparation method of the shampoo composition. The scheme aims to promote conversion from white hair to black hair of a user and make the visual age of the user younger. Specifically, the shampoo composition containing the superoxide dismutase comprises the following components of 30-50 parts of SOD enzy…	Shampoo composition containing superoxide dismutase, shampoo and preparation method of shampoo composition	Shanghai runri Biotechnology Development Co., Ltd	Jiangnan Avenue, Changxing Town, Chongming District, Shanghai	Jiaming Liu	A61K8/66 | A61K8/9794 | A61K8/9789 | A61Q5/02 | A61P17/00	CN112107505A
CN112107522A	2019-06-19	Examining	CN201910529609.0	The invention discloses a whitening composition, a whitening mask and a preparation method for the whitening mask. The whitening composition comprises the following components: papaya extract, bletilla striata root extract, tremella extract, lotus seed extract, lily bulb extract, largehead atractylodes rhizome extract, rhizoma chuanxiong extract, liquorice root extract, endrobium stem extract and…	Whitening composition, whitening mask and preparation method for whitening mask	Dongguan Shengxing Health Technology Co., Ltd	No. 140, liaocha Road, liangbian village, Liaobu Town, Dongguan City, Guangdong Province	Qianglin Zhang	A61K8/9794 | A61K8/9789 | A61K8/9728 | A61K8/98 | A61Q19/02 | A61Q19/00	CN112107522A
CN112107524A	2019-06-19	Examining	CN201910531509.1	The invention discloses an external use composition capable of removing red and relieve itching, a baby skin care product and a preparation method thereof. The external use composition comprises the following active ingredients: dihydro oat acyl o-aminobenzoic acid D, bisabolol, ginger root extracts, [beta]-glucan from natural oat, lilium candidum extracts, rosa rugosa thunb. extracts and iris pa…	External use composition capable of removing red and relieve itching, baby skin care product and preparation method thereof	Hubei Jimei Cosmetics Co., Ltd	No. 19, Lantai Road, high tech Zone, Yichang City, Hubei Province	Zheng Zhou	A61K8/9794 | A61K8/9789 | A61K8/73 | A61K8/34 | A61K8/44 | A61Q19/00 | A61P17/04	CN112107524A
CN112107526A	2019-06-19	Examining	CN201910532020.6	The invention discloses an infant and child skin care product composition for repairing the skin barrier, and a preparation method of the skin care product composition. The skin care product composition comprises ceramide II, phytosterol, stearic acid, bisabolol, a Lilium candidum bulb extract, a rose extract, an Iris florentina root extract, 1,2-pentanediol, 4-tert-butyl cyclohexanol and beta-gl…	Infant and child skin care product composition for repairing skin barrier, and preparation method of skin care product composition	Hubei Jimei Cosmetics Co., Ltd	No. 19, Lantai Road, high tech Zone, Yichang City, Hubei Province	Zheng Zhou	A61K8/9794 | A61K8/9789 | A61K8/73 | A61K8/68 | A61K8/63 | A61K8/34 | A61P17/00 | A61P17/04 | A61Q19/00	CN112107526A
CN112107648A	2020-10-20	Examining	CN202011123936.5	The invention discloses a traditional Chinese medicine preparation for beautifying, whitening and removing freckles. The traditional Chinese medicine preparation is characterized by comprising the following components of, by weight, 15 g of white poria, 25 g of bletilla striata, 20 g of lily, 15 g of rhizoma atractylodis macrocephalae, 15 g of ginseng, 10 g of radix paeoniae alba, 30 g of pearl p…	Traditional Chinese medicine preparation for beautifying, whitening and removing freckles	Buming Long	Sansui County, Qiandongnan Miao and Dong Autonomous Prefecture, Guizhou Province	Buming Long	A61K36/898 | A61P17/00 | A61K33/12 | A61K35/618 | A61K35/644 | A61K35/57	CN112107648A
CN112120976A	2020-10-28	Published	CN202011169725.5	The invention discloses perfume prepared from natural plant active ingredients and a preparation method. The perfume is prepared from the following components in parts by mass of 22-27 parts of a roseessential oil, 20-26 parts of a lily essential oil, 55-68 parts of a tea oil solution and 2-4 parts of a natural antioxidant antibacterial agent; the preparation method comprises the following stepso…	Perfume prepared from natural plant active ingredients and preparation method	Hunan selenium Baby Health Industry Co., Ltd	Xiangtan Economic Development Zone, Hunan Province	Jinyue Qu	A61K8/92 | A61K8/97 | A61Q13/00	CN112120976A
CN112386549A	2020-11-24	Examining	CN202011330909.5	The invention discloses skin-protecting new muscle repairing essence for treating allergy. The skin-protecting new muscle repairing essence comprises the following components in parts by weight: water, sodium hyaluronate, a schizonepeta extract, a Chinese violet extract, glucosylglycerol, ECTOIN, hydrogenated lecithin, bisabolol, ceramide, glycosphingolipids, phospholipid, a naringin extract, a p…	Skin-protecting new muscle repairing essence for treating allergy	Xiuling Ren	Gucheng Town, Qiaocheng District, Bozhou City, Anhui Province	Xiuling Ren	A61K8/9794 | A61K8/34 | A61K8/35 | A61K8/36 | A61K8/49 | A61K8/55 | A61K8/60 | A61K8/64 | A61K8/66 | A61K8/67 | A61K8/68 | A61K8/73 | A61K8/9706 | A61K8/9767 | A61K8/9789 | A61Q17/00 | A61Q19/00 | A61Q19/02 | A61Q19/08	CN112386549A
CN112569171A	2021-02-05	Examining	CN202110158235.3	The invention belongs to the technical field of cosmetics, and discloses elastin peptide components and a preparation method thereof. The elastin peptide components comprise a preparation A and a preparation B. The preparation B comprises water and sodium hyaluronate, the preparation C comprises a polymethylsilsesquioxane composition, and the preparation D comprises a polyacrylamide composition; …	Elastin peptide components and preparation method thereof	Dongshengyuan Research Institute (Guangzhou) Co., Ltd	No. 56-4, Fenghuang South Road, Huadu District, Guangzhou, Guangdong Province	Kun Xie	A61K8/9794 | A61K8/9789 | A61K8/92 | A61K8/891 | A61K8/86 | A61K8/34 | A61K8/55 | A61K8/64 | A61K8/65 | A61K8/66 | A61K8/73 | A61K8/81 | A61Q19/00 | A61Q19/08	CN112569171A
CN112618694A	2021-01-29	Examining	CN202110128912.7	The invention discloses a formula of ginseng and fingered citron tablets, and relates to the technical field of formulas of ginseng and fingered citron tablets. The formula is prepared from the following raw materials: ginseng, fingered citron, agastache rugosus, lily, liquorice, Chinese yam, lotus seeds, hawthorn, malt, pericarpium citri reticulatae, ginger, honeysuckle and fructus amomi. Accord…	Formula of ginseng and fingered citron tablets	Yang Yang	No. 302, unit 2, building 4, kangxinyuan community, Jiefang West Road, Yunhe District, Cangzhou City, Hebei Province	Yang Yang	A61K36/9068 | A61K9/20 | A61P1/14 | A61P1/16 | A61P5/00 | A61P3/00 | A61P39/02 | A61P17/00 | A61P25/20	CN112618694A
CN112641708A	2021-02-05	Examining	CN202110158234.9	The invention belongs to the technical field of cosmetics, and discloses a formula and a preparation method of humic acid essence for promoting wound healing. The formula comprises the following components: a preparation A comprising a hydroxyethyl cellulose composition and water, a preparation B comprising water, butanediol and panthenol, a preparation C comprising a lily extract composition, a …	Formula and preparation method of humic acid essence for promoting wound healing	Dongshengyuan Research Institute (Guangzhou) Co., Ltd	No. 56-4, Fenghuang South Road, Huadu District, Guangzhou, Guangdong Province	Kun Xie	A61K8/9794 | A61K8/9789 | A61K8/97 | A61K8/88 | A61K8/73 | A61K8/64 | A61K8/34 | A61K8/42 | A61P17/02 | A61Q19/00	CN112641708A
CN112716872A	2021-01-25	Examining	CN202110098702.8	The invention discloses a compound herbal repairing plant extract. The compound herbal repairing plant extract is prepared from the following raw materials in parts by weight: 40-50 parts of oat bran extract, 30-40 parts of radix ophiopogonis root extract, 30-40 parts of glycyrrhiza glabra root extract, 20-30 parts of madecassoside, 10-20 parts of pterocarpus santalinus extract, 10-20 parts of bu…	Compound herbal repairing plant extract and preparation method thereof	Guangzhou Janssen Pharmaceutical Co., Ltd	No. 10, new industrial zone, Xiamao 11th community, Baiyun Lake Street, Baiyun District, Guangzhou, Guangdong Province	Jie Wang	A61K8/9794 | A61K8/9789 | A61K8/60 | A61Q19/00 | A61Q19/08	CN112716872A
CN112807266A	2020-12-30	Examining	CN202011627886.4	The invention relates to a plant composition, soap-based cleansing cream and a preparation method and application of the soap-based cleansing cream. The plant composition comprises a heteropanax fragrans leaf extract, a lilium lancifolium extract, sasa kurilensis water, a yucca schidigeraextract and a tilia tomentosa extract. The plant composition provided by the invention is obtained by compound…	Plant composition, soap-based cleansing cream and preparation method and application of soap-based cleansing cream	Guangzhou shancaoji Cosmetics Co., Ltd	No. 9, Gongye Avenue, Conghua Economic Development Zone, Guangzhou, Guangdong	Zhichong Fu	A61K8/9794 | A61K8/9789 | A61Q19/10 | A61Q19/08 | A61Q19/00 | A61Q17/00	CN112807266A
CN112891288A	2021-04-13	Examining	CN202110392503.8	The invention belongs to the technical field of cosmetics, and discloses nourishing and moisturizing essence. The nourishing and moisturizing essence is prepared from a group A preparation, a group B preparation, a group C preparation, a group D preparation, a group E preparation, a group F preparation and a group G preparation, wherein the group A preparation contains water and a hydroxyethyl ce…	Nourishing and moisturizing essence	Dongshengyuan Research Institute (Guangzhou) Co., Ltd	No. 56-4, Fenghuang South Road, Huadu District, Guangzhou, Guangdong Province	Kun Xie	A61K8/9794 | A61K8/36 | A61K8/67 | A61K8/9789 | A61K8/34 | A61Q19/08 | A61Q19/00	CN112891288A
CN112972292A	2021-04-13	Examining	CN202110392508.0	The invention belongs to the technical field of cosmetics, and discloses a blended stock solution for skin care. The blended stock solution comprises group-A preparation water, a hydroxyethyl cellulose composition, group-B preparation water, betaine, allantoin, panthenol, propylene glycol, a glycerol composition, group-C preparation water, sodium hyaluronate, group-D preparation nicotinamide, a h…	Blended stock solution for skin care	Dongshengyuan Research Institute (Guangzhou) Co., Ltd	No. 56-4, Fenghuang South Road, Huadu District, Guangzhou, Guangdong Province	Kun Xie	A61K8/67 | A61K8/9794 | A61K8/9789 | A61K8/73 | A61Q19/00 | A61Q17/04	CN112972292A
CN113041192A	2021-03-24	Examining	CN202110312192.X	The invention discloses a cosmetic composition with a function of improving an infant skin barrier through 3D infant skin evaluation model determination and a preparation method thereof. The cosmetic composition comprises 1.0-30.0% of infant barrier promoting functional components, 5.0-40.0% of emollient, 0.5-30.0% of emulsifier, 0.5-20.0% of filler, 0.1-10.0% of thickener, 0.3-5.0% of preservati…	Cosmetic composition with function of improving infant skin barrier through 3D infant skin evaluation model determination	Hubei maishite Biotechnology Co., Ltd	No. 818, Gaoxin Avenue, East Lake Technological Development Zone, Wuhan, Hubei Province	Ziyan Zhou	A61K8/9789 | A61K8/92 | A61Q19/00 | C12Q1/02 | G01N33/573 | G01N33/68	CN113041192A
CN113117026A	2021-04-14	Examining	CN202110399765.7	The invention discloses cream with an effect of retaining youthful looks. The cream is prepared from the following raw materials in parts by weight: 2-5 parts of lotus leaves, 2-5 parts of lotus seeds, 5-10 parts of rhizoma atractylodis macrocephalae, 4-8 parts of radix angelicae, 5-10 parts of bletilla striata, 2-5 parts of radix paeoniae alba, 2-6 parts of lily, 5-10 parts of poria cocos, 10-15…	Cream with effect of retaining youthful looks	Huai Liu	No. 256, Weiyuan Road, Chengguan District, Lanzhou City, Gansu Province	Huai Liu	A61K36/8984 | A61K9/06 | A61P17/00 | A61P39/02 | A61P29/00 | A61P17/18 | A61P17/16 | A61P37/06 | A61K35/618 | A61K31/122	CN113117026A
CN113274340A	2021-06-23	Examining	CN202110697446.4	The invention discloses a preparation method of a moisturizing mask containing embryo extract, and belongs to the technical field of mask preparation. The preparation method of the moisturizing mask containing the embryo extract comprises the following steps of: step 1, preparing and treating a porous non-woven fabric layer; step 2, preparing a nutrient solution containing the embryo extract; and…	Preparation method of moisturizing mask containing embryo extract	Shanghai nanbinjiang Cell Biotechnology Co., Ltd	No. 58, Yuanmei Road, Minhang District, Shanghai	Zhenfeng Zhan	A61K8/98 | A61K8/9794 | A61K8/9789 | A61K8/02 | A61Q19/00 | A61Q19/08	CN113274340A
CN113288848A	2021-06-16	Examining	CN202110667077.4	The invention provides edible oat mask powder and a preparation method thereof. In addition to the active ingredients of oat grains such as avenamide, oat oil, beta-glucan and the like, the content of antioxidant ingredients in the oat germ rice is obviously increased, the oat germ rice has obvious protection and repair effects on skin, the characteristics of the oat germ rice are fully utilized,…	Edible oat mask powder and preparation method thereof	Jilin jiejiebao Biotechnology Co., Ltd	No. 4601-5 Huangshan Road, Taobei Economic Development Zone, Baicheng City, Jilin Province	Shunyu Yao	A61K8/9794 | A61K8/9789 | A61Q19/00 | A61Q19/02 | A61Q19/08	CN113288848A
CN113332394A	2021-06-28	Examining	CN202110716641.7	The invention relates to lily and poria cocos tablets capable of realizing freckle removing and whitening effects by regulating internal secretion. The lily and poria cocos tablets comprise the following raw materials in parts by weight: 6-10 parts of lily, 4-8 parts of poria cocos, 8-12 parts of coix seeds, 1-1.2 parts of radix angelicae, 0.01-0.02 part of saffron crocus, 0.2-0.6 part of gynura …	Lily and poria cocos tablet capable of realizing freckle removing and whitening effects by regulating internal secretion and preparation method of lily and poria cocos tablet	Jianchao Fan	No. 21, yingmen village, Anning District, Lanzhou City, Gansu Province	Jianchao Fan	A61K36/8994 | A61P5/00 | A61P17/00 | A61K9/20 | A61K47/36 | A61K35/644	CN113332394A
CN113368014A	2021-06-18	Examining	CN202110674610.X	The invention discloses a preparation formula of a rose, tremella and diamond carbon quantum dot skin renewal liquid. The preparation formula comprises the following raw materials in parts by weight of 5-10 parts of ginseng, 3-8 parts of a carbon quantum dot material, 2-4 parts of rose, 10-20 parts of tremella and 5-8 parts of lily. According to the preparation formula of the rose, tremella and d…	Preparation formula of rose, tremella and diamond carbon quantum dot skin renewal liquid	Chengcheng Technology Group Co., Ltd	No. E103, Third Ring Road, Songbei District, Harbin, Heilongjiang Province	Yufeng Bai	A61K8/9789 | A61K8/19 | A61K8/9728 | A61K8/9794 | A61Q19/00 | A61Q19/02 | A61K36/258 | A61P17/00	CN113368014A
CN113384511A	2021-08-11	Published	CN202110915966.8	The invention belongs to the technical field of cosmetics, and discloses a high-efficacy essence toning lotion formula and a preparation method thereof. The high-efficacy essence toning lotion formula comprises a group A preparation, a group B preparation, a group C preparation, a group D preparation, a group E preparation, a group F preparation, a group G preparation, a group H preparation and a…	Formula and preparation method of high-efficacy essence toning lotion	Dongshengyuan Research Institute (Guangzhou) Co., Ltd	No. 56-4, Fenghuang South Road, Huadu District, Guangzhou, Guangdong Province	Kun Xie	A61K8/9794 | A61K8/9789 | A61K8/73 | A61K8/67 | A61Q19/00 | A61Q19/08	CN113384511A
CN113476388A	2021-08-26	Examining	CN202110989239.6	In the field of biological fermentation technology, a method for preparing a lily-fermentation of cosmetic, comprising: obtaining an appropriate amount of lilies and water mixing, sterilizing treatment, and obtaining a fermentation substrate, the mass ratio of the lilies and water is0.5 ~ 5: 100; fermentation substrate inoculation of yeast and / or lactic acid bacteria for fermentation treatment,…	Lily fermentation of cosmetics and preparation method thereof	Beijing Technology and Business University	No. 33, Fucheng Road, Haidian District, Beijing	Changtao Wang	A61K8/9794 | A61Q19/08	CN113476388A
CN113648262A	2021-08-26	Examining	CN202110990675.5	The present disclosure provides a method for preparing a cosmetic lily-free leaf cherry fermentation, comprising: obtaining an appropriate amount of lilies, coniferous cherry powder and water, sterilizing treatment, cooling to obtain a fermentation substrate, the mass of the lilies and waterThe ratio is 0.5 to 5: 100, the mass ratio of the coniferous cherry powder and water is 0.1 to 3: 100; the …	Lily of the helicker with a lily, alert	Beijing Technology and Business University	No. 33, Fucheng Road, Haidian District, Beijing	Jiachan Zhang	A61K8/9794 | A61K8/9789 | A61Q19/08	CN113648262A
CN113905717A	2020-06-15	Published	CN202080040438.6	The present disclosure relates to a composition aimed at administering to the human skin affected by oxidative stress, the composition comprising: (1) at least the following mixture: (a) Chile white leafberries leaf extract;(b) Leaf extract of balls of drunken fish; (c) raspberry fruit leaves extract; (D) optionally, bark / seed extract of Yucii; (e) optionally, South Beauty, Blend of Brazilian w…	Natural skin care composition and method for treating oxidative stress and recovery skin health	Codex Beauty Co., Ltd	California, USA	M. Cornell	A61K8/9794 | A61K8/9789 | A61K8/34 | A61K8/99 | A61K8/36 | A61K8/368 | A61Q19/08 | A61Q19/00 | A61Q17/04	CN113905717A | US20200390686A1 | WO2020252461A1
CN114028303A	2021-11-02	Published	CN202111290615.9	The present invention relates to an active composition that enhance cells closely linked and prevents cell damage, and its formulation and application in cream.The enhanced cell is closely linked to the cell-damaged active composition including the following materials: buckwheat seed extract, European acid cherry extract, Equipment line chrysanthemum extract, bitter orange flower water, white flo…	An active composition that enhance cell is closely linked and prevents damage to cells, the application of its method and in cream	Shanghai meifute Biotechnology Co., Ltd	No. 1, Lane 285, Tiangong Road, Jinshan Industrial Zone, Jinshan District, Shanghai	Chuanwei Liu	A61K8/9794 | A61K8/9789 | A61Q19/00	CN114028303A
CN1814216A	2005-12-14	Granted	CN200510022714.3	The invention provides a Chinese medicinal combination for dispelling freckle and pox, prepared mainly from seed of Job's tears, ahurian Angelica Root, Lily Bulb, Hawthorn Fruit (charred), Safflower, Rice Bean, Fructus Gardeniae, Haichow Elsholtzia Herb, Maren, Perilla frutescens ( L. ) Britt, Common Floweringqince Fruit, Immature Bitter Orange, Chrysanthemum and Peppermint into any form by routi…	Chinese medicine composition for diminishing speckle and pox	Xiaorong Jia	No. 237 Qingyang Road, Chengguan District, Lanzhou City, Gansu Province	Xiaorong Jia	A61K36/8994 | A61K9/20 | A61K9/14 | A61K9/00 | A61P17/10	CN100360168C | CN1814216A
DE102019110298A1	2019-04-18	Published	DE102019110298	The present invention discloses a toothpaste comprising a toothpaste base body and an extract of a Chinese medicinal composition which is contained in a proportion of 2% -5%, the Chinese medicinal composition in parts by weight of 20-30 Lilium brownii, 22-30 Radix Ophiopogonis , 20-25 mulberry leaf and 15-25 Platycodon grandiflorus.	toothpaste	SHANGHAI JUKU COSMETIC CO. LTD	Shanghai,CN	LI, QIAOSHENG	A61K8/97 | A61K36/346 | A61K36/605 | A61K36/896 | A61K36/8965 | A61Q11/00	DE102019110298A1
EP2465518A1	2011-12-16	Granted	EP2011194083	Provided are compositions comprising certain extracts of Lilium Candidum and a carrier. Also provided are methods of lightening the skin comprising the step of applying to skin in need of skin lightening treatment one or more certain extracts of Lilium Candidum.	Compositions Comprising Lilium Candidum Extracts and Uses Thereof	JOHNSON & JOHNSON CONSUMER COMPANIES INC.	Grandview Road,Skillman, NJ 08558,US	LOY, CHONG JIN	A61K36/896 | A61K31/201 | A61K31/202 | A61K8/36 | A61K8/97 | A61Q19/02	EP2465518A1 | EP2465518B1 | ES2573713T3
FR2901699A1	2006-06-06	Examining	FR2006004970	Cosmetic or hygienic oil composition (I) comprises synergized herbal/mineral microdose elements e.g. Arnica, Belladonna, Echinacea, joubarbe, climbing ivy, white lily, cultivated alfalfa, Lycopodium, ohio chestnut, sweet clover, wort, nutmeg, nettle, peony, Phytolacca, plantain, leek, Saponaria, Bouncingbet, marigold, western red cedar, red vine, nitric acid, phosphoric acid, alumina, limestone o…	Cosmetic or hygienic oil composition comprises synergized herbal/mineral microdose elements e.g. Arnica, Arum, Belladonna, Bryonia, black-currant, Cedron, Celandine and white phosphorous	MARET CHRISTIAN	25 BD AMYOT D'INVILLE, 60000 BEAUVAIS, FR	MARET CHRISTIAN	A61K8/97 | A61Q11/00 | A61Q17/00 | A61Q19/00	FR2901699A1
FR3026946A1	2014-10-08	Granted	FR2014059634	The present invention relates to the cosmetic use of an extract of Lilium candidum to smooth the skin surface and / or reduce and / or prevent skin rashes.The present invention also relates to a cosmetic process for smoothing the skin surface and / or reduce and / or prevent the skin rash, comprising applying to the skin of an extract of Lilium candidum.	Cosmetic use of an extract of Lilium candidum as an anti-redness agent, and / or to improve the smoothing of the skin	LABORATOIRES DE BIOLOGIE VEGETALE YVES ROCHER	LA CROIX DES ARCHERS, 56201 LA GACILLY, FR	LUBRANO CHRISTIAN	A61K8/97 | A61Q19/00	FR3026946A1 | FR3026946B1
FR3100983A1	2019-09-24	Examining	FR2019010522	The present invention relates to a cosmetic composition comprising, in a physiologically acceptable medium, at least 2 plant extracts, in particular at least 3, and preferably at least 4 plant extracts chosen in the group consisting of an extract from Paeonia lactiflora, an extract of the genus Jasminum, an anglamum angustifolium or longoza extract, and an extract of Lilium candidum, provided tha…	Anti-aging floral bouquet	L V M H RECHERCHE	185, avenue de Verdun, 45800 SAINT JEAN DE BRAYE, FR	NIZARD CARINE	A61K8/97 | A61Q19/08	FR3100983A1
HK1240837A	2018-01-11	Published	HK18100375	The present invention relates to an organic extract of lily bulbs for use in the treatment of pathologies requiring cellular remodeling or tissue repair. Skin lesions or skin pathologies that require cell remodeling or tissue repair include: wound healing, keloids, accelerated photochemical aging, burns, especially burns due to radiation therapy, and acne. The present invention also relates to a …	Lilium bulb extract for use thereof in skin disorders or pathologies	PATRINOVE	60 rue Duguesclin,F-69006 Lyon,FRANCE	GUTIERREZ, GILLES	A61K | A61P | A61Q	CN107106630A | FR3026952A1 | FR3026952B1 | HK1240837A | WO2016055600A1
JP2011225564A	2011-03-31	Granted	JP2011080725	PROBLEM TO BE SOLVED: To provide a cosmetic having both excellent skin-beautifying-skin whitening effect and high biological safety, by keeping or improving a skin to a young-looking and sound state while displaying excellent prevention effect and improvement effect against the skin aging phenomena such as wrinkles, sagging, blotches and freckles, further by finding out a new skin beautifying-ski…	Cosmetic	Kyodo Chemical Industry Co., Ltd	No.8, no.6, No.1, North Horie River, West District, Osaka City, Osaka Prefecture	Not available	A61K8/97 | A61Q19/02 | A61Q19/08	JP2011225564A | JP5698586B2
JP2012509255A	2009-11-19	Granted	JP2011536263	The present invention relates to an antioxidant cosmetic composition, and more particularly to an antioxidant cosmetic composition containing, as an active ingredient, either an extract of at least one of peony, Polygonati rhizoma and lily, processed using a medicinal herb processing technique, or a mixture of said extract and an extract of at least one of unprocessed peony, Polygonati rhizoma an…	Anti-oxidizing cosmetic composition containing shakuyaku, bamboo bamboo or baked extract extracted	AMOREPACIFIC CORPORATION	181, 2nd Street, Hanjiang Road, Longshan District, special city, Republic of Korea	Not available	A61K8/97 | A61Q19/00	CN102209527A | CN102209527B | JP2012509255A | JP5597641B2 | KR101537292B1 | KR1020100056281A | US20110223263A1 | US8445039B2 | WO2010058982A2 | WO2010058982A3
JP2016069332A	2014-09-30	Granted	JP2014200632	PROBLEM TO BE SOLVED: To provide an agent useful for photoaging which is natural origin and highly safe, has no elastin production promoting effect, and has a collagen production promoting effect.SOLUTION: The invention provides a collagen production promoter containing, as an active ingredient, water extract of Lilium rubellum belonging to Liliaceae Lilium. The collagen production promoter is ob…	Collagen production promoter	Naris Cosmetics Co., Ltd.	No. 17, No. 11, Section 1, hailaojiang, Fukushima District, Osaka Prefecture	Not available	A61K36/896 | A61P17/18 | A61P17/00 | A61P43/00 | A61K8/97 | A61Q19/08 | A61Q19/00	JP2016069332A | JP6262113B2
JP2016121113A	2014-12-25	Granted	JP2014262945	PROBLEM TO BE SOLVED: To provide hair cosmetics and cosmetics for improving gray hair having excellent stability and safety, while having excellent effect for preventing or improving gray hair development.SOLUTION: The invention provides a gray hair preventive agent containing Lilium maculatum extract or gray hair improvement cosmetics containing the gray hair preventive agent by finding out that…	Cosmetics for prevention or improvement of gray hair	Naris Cosmetics Co., Ltd.	No. 17, No. 11, Section 1, hailaojiang, Fukushima District, Osaka Prefecture	Not available	A61K8/97 | A61Q5/00	JP2016121113A | JP6219265B2
JP2016169238A	2016-06-29	Granted	JP2016129396	PROBLEM TO BE SOLVED: To provide a novel heparanase activity inhibitor.SOLUTION: Provided is a heparanase activity inhibitor consisting of one or more selected from a Japanese valerian extract, Japanese cypress extract, kiwi extract, lemon extract, tomato extract, garlic extract, lily extract, Peucedanum japonicum extract, Sapindus mukurossi extract, parsley extract, jujube extract, Citrus Unshiu…	Preparation for preventing or ameliorating wrinkles, to be taken orally, through injection, or through external application to skin, and cosmetic method	Shiseido Co., Ltd.	o. 5, 5-5, Ginza 7, Central District, Tokyo	Not available	A61K8/97 | A61Q19/00 | A61Q19/08 | A61K36/84 | A61K36/185 | A61K36/752 | A61K36/81 | A61K36/8962 | A61K36/8967 | A61K36/23 | A61K36/77 | A61K36/725 | A61P43/00 | A61K45/00 | A61K31/4184 | A61K31/255 | A61K36/14 | A61K36/15 | A61P17/00	AU2009232715A1 | AU2009232715B2 | BRPI0910342A2 | CN101983051A | CN101983051B | EP2295028A1 | EP2295028A4 | EP2889027A2 | EP2889027A3 | EP2889027B1 | EP2987536A1 | HK1150027A | HK1150027A1 | IN6510DELNP2010A | JP2014208720A | JP2016169238A | JP5722030B2 | JP6298737B2 | JP6446408B2 | JPWO2009123215A1 | KR101578342B1 | KR1020100132511A | KR1020160003188A | RU2010144505A | RU2537243C2 | US2011002047…
JP2016199487A	2015-04-09	Granted	JP2015079778	PROBLEM TO BE SOLVED: To provide a deodorant composition that can effectively deodorize a composite odor of malodorous substances, such as a body odor, in a short time, and is free from skin irritation and others and safe.SOLUTION: The following herbal medicines: Nelumbo nucifera; Euryale forox SALISB; Coix lacryma-jobi Linn ever. Mayuen Stapf; and Lilium lancifolium Thunberg, Lilium brownie F. E…	Deodorant composition, and skin external preparation comprising the deodorant composition	OGAWA ＆ Co. Ltd	No. 11, No. 1, No. 4, Hashimoto CHO, Japan, Central District, Tokyo	Not available	A61K8/97 | A61Q15/00	JP2016199487A | JP6527005B2
JP2018184349A	2017-04-24	Examining	JP2017085224	PROBLEM TO BE SOLVED: To provide a component that improves an eyelid skin surface impression.SOLUTION: A component that improves an eyelid skin surface impression is searched for, with a fast muscle mass used as an index. A fast muscle enhancing component is used as an eyelid skin surface impression improver. Preferable examples of the fast muscle enhancing component include a combination of extr…	Eyelid skin surface impression improver and screening method therefor	Pola Chemical Industry Co., Ltd.	No. 1234, Aiye, Shizuoka otai City	Not available	A61K8/9789 | C12Q1/68 | A61K8/9794 | A61Q19/08 | G01N33/15 | G01N33/50 | G01N33/68	JP2018184349A
JP2020090474A	2018-12-08	Examining	JP2018230471	To provide a novel active ingredient that can be blended in a skin external preparation and is useful for improved rough skin, moisture retention, skin whitening, anti-oxidation, improved wrinkles and sagging, and improved pigmentation such as skin blotches, freckles.SOLUTION: A skin external preparation contains, as an active ingredient, yeast extract derived from Lilium japonicum (Liliaceae, Li…	Skin external preparation	KYOEI Chemical Industry Co., Ltd.	No.8, no.6, No.1, North Horie River, West District, Osaka City, Osaka Prefecture	Not available	A61K8/9728 | A61K8/9789 | A61Q19/00	JP2020090474A
JP2020164482A	2019-03-29	Examining	JP2019068182	To provide laminin 5 production promoter, skin basement membrane normalizer and skin damage recovery promoter which contain a component having a laminin 5 production promoting effect as an active ingredient, which is found from natural products.SOLUTION: The laminin 5 production promoter, skin basement membrane normalizer and skin damage recovery agent of the present invention includes, as active…	Laminin 5 production promoter, skin basement membrane normalizer and skin damage recovery promoter	MARUZEN Pharmaceutical Co., Ltd.	14703 Fandi 10, Xiangdong Town, Kagoshima, Oshima	Not available	A61K8/9789 | A61K8/9794 | A61Q19/08	JP2020164482A
JP2021095371A	2019-12-18	Examining	JP2019228336	To provide a novel skin external preparation or internal preparation excellent in tenascin C expression promoting action, collagen production promoting action, MMP1 inhibitory action, and active oxygen scavenging action.SOLUTION: The extract of the buds of Liliaceae lilium subjected to dry heat treatment is more excellent in tenascin C expression promoting action, collagen production promoting ac…	Skin external preparation and internal preparation	Nippon Menard Cosmetics Co., Ltd.	130 Fandi, No. 2, nijimachi, West District, Nagoya, Aichi Prefecture	Not available	A61K8/9794 | A61Q19/00 | A61Q19/08 | A61Q19/10 | A61Q1/12 | A61K36/896 | A61P17/00 | A61P43/00 | C12N9/99	JP2021095371A
JP2021100975A	2021-04-01	Examining	JP2021062793	To provide agents for periodontal tissue regeneration that promote periodontal tissue regeneration more effectively and safely, to provide methods for periodontal tissue regeneration using the agent for periodontal tissue regeneration, to provide agents for periodontal tissue proliferation and activation, and antiaging agents for periodontal tissue.SOLUTION: An agent for periodontal tissue regene…	Agent for periodontal tissue regeneration, method for periodontal tissue regeneration, agent for periodontal tissue proliferation and activation, and antiaging agent for periodontium	ROHTO Pharmaceutical Co., Ltd.	No.1, No.8, No.1, 1 Ding mu, Sunxi, Shino District, Osaka City, Osaka Prefecture	Not available	A61K31/045 | A61K36/534 | A61K36/896 | A61K36/484 | A61K36/235 | A61K35/644 | A61K35/618 | A61K31/704 | A61K31/23 | A61K31/194 | A61K31/198 | A61K31/225 | A61K31/05 | A61K31/047 | A61K31/7034 | A61K31/717 | A61K31/404 | A61P1/02 | A61K8/34 | A61K8/362 | A61K8/365 | A61K8/37 | A61K8/44 | A61K8/49 | A61K8/73 | A61K8/60 | A61K8/9789 | A61K8/9794 | A61K8/98 | A61Q11/00	JP2016153396A | JP2021100975A
JP2021518848A	2018-04-04	Examining	JP2020553618	The Chinese medicine composition of the present invention comprises a first herbal medicine, a second herbal medicine, and a 3rd herbal medicine.The first herbal medicine is a lily, semi-lunch, chip, sice, a quasilla, or a combination thereof.The second herbal medicine is Saffron.The third herbal medicine is a combination of Conotegasiwa's roots, buds and black sesame, root, buds, buds, mulberry …	Chinese medicine composition for increasing hair volume, method of manufacturing the same, and its use	LIU,YUE-SHAO	12F., No.190-4, Section 4,Chongxin Road,.Sanchong District,New Taipei City,Taiwan 241	Not available	A61K8/9789 | A61K36/539 | A61K36/732 | A61K36/355 | A61K36/88 | A61K36/14 | A61K36/605 | A61K36/87 | A61K36/185 | A61K8/9794 | A61Q7/00	EP3777874A1 | EP3777874A4 | IL277758D0 | JP2021518848A | SG11202009856QA | US20210007970A1 | WO2019191918A1
KR1020100079826A	2008-12-31	Granted	KR1020080138403	The invention relates to the composition for the anti-ultraviolet including the lily extract extracted to water or the organic solvent as an active ingredient and manufacturing method thereof. The lily extract, the anti-ultraviolet, the hot water extraction, and the organic solvent the variously is this usable in field including the cosmetics and daily supplies etc. the composition recognizes the…	UV protection composition containing lily extract and preparation method of the same	SOONCHUNHYANG UNIVERSITY INDUSTRY ACADEMY COOPERATION FOUNDATION	Eshan City, Zhongqing South Road	HAN, MAN DEUK	A61K8/97 | A61Q17/04	KR101017092B1 | KR1020100079826A
KR1020140004463A	2012-07-03	Granted	KR1020120072130	The present invention relates to a composition for skin external application containing extracts of sprouts or buds of plants. More particularly, the present invention relates to a composition for skin external application comprising, as an active ingredient, sprout extracts of wheat germ, broccoli, rape, bean, safflower, clove, and the like, and bud extracts of Sophora japonica flower buds, lily…	Composition for skin external application using sprout and bud extracts	BIOCM.CO.	Eshan City, Zhongqing South Road	CHO, GYU TAE	A61K36/899 | A61K36/31 | A61K36/48 | A61P17/00	KR101420211B1 | KR1020140004463A
KR1020150056184A	2013-11-15	Granted	KR1020130138847	According to the present invention, a composition includes: benzaldehyde, acetophenone, nonanal, decanal, and eugenol analyzed as the fragrance ingredients of nodding lilies (Lilium cernuum) as well as hydroxycitronellal to implement the unique fragrance of the nodding lilies while having having excellent palatability.	Perfume composition for expressing the fragrance of lilium cernuum	AMOREPACIFIC CORPORATION	Not available	HAM, DAE YOUNG	A61K8/35 | A61K8/30 | A61K8/33 | A61Q13/00	KR1020150056184A | KR102063448B1
KR1020160114794A	2015-03-24	Granted	KR1020150040919	The invention relates to the daffodil bulb extract, the cosmetic composition for skin miosture including the lilybulb extract, and the fractions of the lily-of-the-valley bulb extract or each extract in the active ingredient, and the cosmetic composition for the skin elasticity increase or the wrinkle improving, and the xeroderma prevention or the treatment pharmaceutical composition. If the comp…	A cosmetic composition for skin improvement comprising bulb extract	LG HOUSEHOLD & HEALTH CARE LTD.	Not available	SONG, JEONG A	A61K8/97 | A61K36/896 | A61Q19/02 | A61Q19/08	KR1020160114794A | KR102189330B1
KR1020170136917A	2016-06-02	Examining	KR1020160069086	The present invention relates to the composition which is safe in the liquid formulation for dermal application and includes the extract from complex crude drug in which the skin improvement effect is excellent in the active ingredient. More specifically, the composite according to the present invention has the lily extract, the Rehmanniae Radix crudus extract, the raw persimmon second extract, t…	Composition for improving skin condition comprising herb extracts mixture	LG HOUSEHOLD & HEALTH CARE LTD.	Saemunan-ro, Jongno-gu, Seoul, Republic of Korea	HONG, CHO YOUNG	A61K8/97 | A61Q19/02 | A61Q19/08	KR1020170136917A
KR1020170137547A	2016-06-03	Examining	KR1020160069851	The present invention relates to the composition which is safe in the liquid formulation for dermal application and includes the extract from complex crude drug in which the skin improvement effect is excellent in the active ingredient. More specifically, the composite according to the present invention has the Polygoni multiflori Radix extract, the pre, silver is the extract, the lily extract, a…	Composition for improving skin condition comprising herb extracts mixture	LG HOUSEHOLD & HEALTH CARE LTD.	Saemunan-ro, Jongno-gu, Seoul, Republic of Korea	AHN, YOUNG JE	A61K8/97 | A61Q19/02 | A61Q19/08 | A23L1/30	KR1020170137547A
KR1020180000513A	2016-06-23	Published	KR1020160078583	the extract of oriental drug material which the cosmetic composition obtains from the following raw material is included: the Lilii Bulbus (Lilium brownii), the black sesame seed powder, the Stemonae Radix (Radix Stemonae), the Artemisiae asiaticae Herba (Folium Artemisiae Argyi), the Gardeniae Fructus (Fructus Gardeniae), the Cordyceps (Cordyceps sinensis), the Paeoniae Radix (Radix Paeoniae Alb…	Cosmetics Composition	LANGEAR TECHNOLOGY CO. LTD	Beiqing Road, Haidian district, Beijing, P.R.China	JINSHUN FAN	A61K8/97 | A61Q19/02 | A61Q19/08	KR1020180000513A
KR1020180064146A	2016-12-05	Granted | Re-examination	KR1020160164410	The present invention relates to a perfume composition recreating the fragrance of Lilium hansonii Leichtlin flowers, and more specifically, to a perfume composition recreating the fragrance of Lilium hansonii Leichtlin flowers, which comprises a fragrant component of Lilium hansonii Leichtlin flowers; and one or more components selected from the group consisting of citronellol and hedione, as ef…	Perfume composition representing the fragrance of Lilium hansonii Leichtlin	LG HOUSEHOLD & HEALTH CARE LTD.	Saemunan-ro, Jong	MAENG, EUN JI	A61L9/013 | A61K8/33 | A61K8/35 | A61Q13/00	KR101881668B1 | KR1020180064146A
KR1020180072379A	2016-12-21	Examining	KR1020160175878	The present invention relates to a composition for improving skin conditions. The present invention relates to a composition for skin regeneration, skin elasticity improvement, skin wrinkle prevention or alleviation, skin aging prevention or alleviation, skin inflammation alleviation, skin moisturizing, and/or skin whitening. An extract of lily bulblet according to the present invention promotes …	Composition for improving skin condition comprising extract of lily bulblet	LG HOUSEHOLD & HEALTH CARE LTD.	Saemunan-ro, Jong	LEE, SO YOUNG	A61K8/97 | A23L33/105 | A61K36/896 | A61Q19/02 | A61Q19/08	KR1020180072379A
KR1020180081384A	2017-01-06	Examining	KR1020170002533	The moisturizing facial mask containing the honey including the invention, is the honey 15 through 25 parts by weight, the tuckahoe (Poria cocos) 2 through 4 parts by weight, the per your honor (Lilium brownii) 2 through 4 parts by weight, the raw milk (fresh milk) 2 through 8 parts by weight, and the lotus root starch 6 through 8 parts by weight is disclosed. In the present invention, the moistu…	Moisturizing facial mask containing honey	ZHONG, YUNSHENG	Handan, Hebei, China	ZHONG, YUNSHENG	A61K8/98 | A45D44/00 | A61K8/02 | A61K8/97 | A61Q19/00	KR1020180081384A
KR1020190051450A	2017-11-07	Granted	KR1020170147147	The present invention relates to a composition for air cushion foundation and, more specifically, to a composition for cushion cosmetics products and a method of preparing the same. In particular, the composition, by being conveniently held in expanded urethane foam, may be used to provide cushion cosmetics products of various designs using more than one colors in a single foam. Further, cosmetic…	Compositions for cushion cosmetics and manufacturing method thereof	Not available	Not available	Not available	A61K8/92 | A61K8/19 | A61K8/34 | A61K8/37 | A61K8/44 | A61K8/89 | A61K8/891 | A61K8/97 | A61Q19/00	KR101995998B1 | KR1020190051450A
KR1020200047867A	2018-10-25	Examining	KR1020180128145	The present invention provides a mask pack sheet composition. The mask pack sheet composition comprises: (a) 0.01 to 30 wt% of emollient oil; (b) 0.01 to 20 wt% of a moisturizer; (c) 0.01 to 10 wt% of a thickening polymer; (d) 0.01 to 10 wt% of a skin conditioner; and (e) 10 to 90 wt% of deionized water, wherein the skin conditioner comprises 20 wt% of lily, 30 wt% of Flos Sophorae, 20 wt% of bam…	A facial mask composition and its preparation method	Not available	Not available	Not available	A61K8/02 | A61K8/9783 | A61Q19/00	KR1020200047867A
KR1020200068575A	2019-11-21	Granted	KR1020190150726	The present invention relates to a composition for anti-wrinkle, skin-whitening, anti-inflammation, or prebiotics comprising a Lilium longiflorum extract and an Allium hookeri extract as active ingredients. According to the present invention, a complex comprising the Lilium longiflorum extract and the Allium hookeri extract shows an anti-wrinkle effect by suppressing an expression of MMP-1, MMP-3…	Cosmetic composition for anti-wrinkle and whitening comprising Lilium longiflorum extract and Allium hookeri extract as active ingredients	Not available	Not available	Not available	A61K8/9794 | A23L33/105 | A61K36/896 | A61K36/8962 | A61P29/00 | A61Q19/02 | A61Q19/08	KR1020200068575A | KR102320424B1
KR1020200079139A	2018-12-24	Granted	KR1020180168780	The present application relates to a lily bulb extract with improved antioxidant and storage properties and a manufacturing method of the extract. The manufacturing method comprises steps of immersing lily bulbs, popping the immersed lily bulbs, and extracting lily bulbs using deep ocean water.	Lily bulb extract with improved antioxidant and storage effects and the preparation methods of the same	Not available	Not available	Not available	A61K8/9794 | A61Q19/08	KR1020200079139A
KR1020200115032A	2019-12-12	Published	KR1020190166113	The present invention relates to a method for producing gel containing flowers as raw materials, and a cosmetic composition comprising the same, and to a method for producing gel containing various flowers including camellia flowers, lily, white peony, roses, and lotus flowers as raw materials, and to a cosmetic composition comprising the same. The gel containing flowers as raw materials, accordi…	Method for Manufacturing Gel Comprising Flower As Raw Material and Cosmetic composition Comprising the same	Not available	Not available	Not available	A61K8/9789 | A61K8/04 | A61Q19/02 | A61Q19/08	CN113631145A | KR1020200115032A | WO2020197045A1
KR1020200119045A	2019-04-09	Published	KR1020190041383	The present invention discloses a toothpaste comprising a toothpaste body and an extract of an herbal composition contained in an amount of 2 to 5%. The herbal composition comprises 20 to 30 parts by weight of lily, 22 to 30 parts by weight of Liriope muscari, 20 to 25 parts by weight of mulberry leaves, and 15 to 25 parts by weight of Platycodon grandiflorus.	A toothpaste	Not available	Not available	Not available	A61K8/9783 | A61Q11/00	KR1020200119045A
KR1020200134929A	2019-05-24	Granted	KR1020190061156	The present invention relates to a cosmetic composition containing a complex medicinal herb composition as an active ingredient to provide whitening and anti-wrinkle effects, and more specifically, to a cosmetic composition to provide whitening and anti-wrinkle effects capable of mixing medicinal herb raw materials consisting of myrrh, a lily, a gallnut, a lower leaf, mistletoe, morus bark, and d…	Cosmetic composition containing complex medicinal herbs extract for skin whitening and Anti-wrinkle effect and manufacturing method thereof	Not available	Not available	Not available	A61K8/9783 | A61Q19/02 | A61Q19/08	KR1020200134929A | KR102271886B1
KR1020200138142A	2020-12-03	Granted | Re-examination	KR1020200167800	The present invention relates to a skin moisturizing cosmetic composition comprising a daffodil bulb extract, lily bulb extract, a Convallaria keiskei Miq. bulb extract, or a fraction of each of the extracts as an active ingredient; a cosmetic composition for enhancing skin elasticity or alleviating wrinkles; and a pharmaceutical composition for preventing or treating dry skin. When the compositi…	A cosmetic composition for skin improvement comprising bulb extract	Not available	Not available	Not available	A61K8/97 | A61K36/896 | A61Q19/02 | A61Q19/08	KR1020200138142A | KR102309958B1
KR1020210027182A	2020-08-28	Examining	KR1020200109364	The sinari extract according to the present invention comprises the activity of the tyrosinase and reduces the total amount of melanin, to exhibit a whitening effect, promoting the collagen synthesis of the skin of the skin, and hinders the collagenase activity, improving the wrinkles, In addition to promoting and suppressing saccharification, it also promotes the effect of hyaluronic acid synthe…	A composition comprising extract of Lilium hansonii	Not available	Not available	Not available	A61K8/9794 | A23L33/105 | A61K36/8967 | A61P17/00 | A61Q19/02 | A61Q19/08	KR1020210027182A | WO2021040470A1
KR1020210067567A	2019-11-29	Published	KR1020190157329	The present invention relates to a cosmetic composition for improving skin wrinkles containing a mixed extract of wild frantic flowers and a mixed fermentation of a wild frantic flower and a mixed fermentation extract of the wild franidopania flower and the genforcle, and a mixed fermentation extract of the ginpery sky.The cosmetic composition according to the present invention has an excellent a…	Cosmetic composition for improving skin wrinkle comprising extract of plumeria alba flower and lilium concolor var	Not available	Not available	Not available	A61K8/9789 | A61K8/9794 | A61Q19/08	KR1020210067567A
RO127165A2	2009-01-29	-	RO2009000086	The invention relates to a wound-healing and regenerating anti-wrinkle moisturizing cream. According to the invention, the cream is obtained by heating, while stirring up to homogenization, a mixture comprising a honey, wax and propolis mixture, honeycomb, an oily extract of lily flowers (Lilium candidum) and a material containing solid resins, to a temperature of 80...100° up to solubilization, …	Wound-healing and regenering Anti-wrinkle moisturizing cream	OANCEA DAN | OANCEA ELENA	STR. CRINULUI NR. 42, COD 900338; CONSTANŢA, CT; RO	OANCEA DAN	A61K8/97 | A61Q19/08	RO127165A2 | RO127165B1
TW201304819A	2011-12-16	Granted	TW100146695	Provided are compositions comprising an extract of Lilium martagon and a carrier. Also provided are methods of lightening the skin comprising the step of applying to skin in need of skin lightening treatment an extract of Lilium martagon.	Compositions comprising lilium martagon extracts and uses thereof	JOHNSON &JOHNSON CONSUMER COMPANIES, INC.	US	MAHMOOD, KHALID	A61K8/97 | A61K36/8967 | A61P17/00 | A61Q19/00 | A61K125/00 | A61K133/00	BRPI1106833A2 | BRPI1106833B1 | CA2761837A1 | CN102552084A | CN102552084B | IN299593B | IN3280DEL2011A | KR101921044B1 | KR1020120068708A | TW201304819A | TWI523666B | US20120156299A1 | US8293293B2
TW201919559A	2017-07-21	Published	TW106124563	Disclosed is a formula ingredient proportion of jelly mask made of the dressing used to facial makeup and care products. The formula process design includes a formula proportion and the formula processing steps. The formula design includes: adding the functional aqueous solution of Ginger Lily distillate; mixing with colloidal moisturizer, dissolving water phase and colloid in an appropriate rati…	Formula process design for jelly mask of Ginger Lily plant extract	HOYA CREATIVE CO., LTD.	TW	CHANG, HUANG WEN	A61K8/02 | A61K8/97 | A61K8/73 | A61K8/41 | A61Q19/00	TW201919559A
US20180344626A1	2015-11-26	Granted	US15/777805	The invention relates to an anti-pollution complex comprising an aqueous extract of Calendula, an oily extract of Calendula and an aqueous extract of Lilium candidum, to a cosmetic topical composition comprising such an anti-pollution complex and to a cosmetic process to protect the skin from the harmful effects of pollution, in particular from the harmful effects of exhaust gases and heavy metal…	Anti-pollution complex comprising calendula extracts and an aqueous extract of lilum candidum bulb and uses thereof	MP2 COSMETIC SOLUTIONS SARL	PARIS,FR	LECLERE, JACQUES	A61K8/9794 | A61K8/9789 | A61K8/81 | A61Q17/00 | A61Q19/08	CN108430485A | CN108430485B | EP3380201A1 | EP3380201B1 | EP3380201B8 | TW201731487A | US10695285B2 | US20180344626A1 | WO2017089854A1
US20200246252A1	2016-11-10	Published	US15/776232	The invention relates to a topical composition comprising an extract of Tiger lily (Lilium tigrinum) enriched in low molecular weight RNA. The invention also relates to a method of cosmetic care including the topical application a composition comprising an extract of Tiger lily (Lilium tigrinum) in a physiologically acceptable medium, in order to reduce skin signs of aging and photo-aging. The in…	Topical composition comprising a small RNA tiger lily extract and method of cosmetic care to reduce skin signs of aging	ISP INVESTMENTS LLC | ELC MANAGEMENT LLC	Wilmington, DE, US | Melville, NY, US	OGER, ELODIE	A61K8/9794 | A61Q19/08 | A61Q17/04 | A61K8/60	BR112018009930A2 | CA3005605A1 | CA3005605C | CN108291222A | CN108473980A | EP3377623A1 | EP3377623B1 | EP3377624A1 | EP3377624B1 | FR3043554A1 | FR3043554B1 | FR3043695A1 | FR3043695B1 | HK1251015A | HK1256880A | JP2018533615A | JP2018537455A | JP6826597B2 | JP6862442B2 | KR1020180080319A | KR1020180081800A | KR102268324B1 | MX2018005944A | US11021505B2 | US20180371000A1 | US20200246252A1 | WO20…
US20210154132A1	2021-02-03	Granted	US17/166503	Compositions intended for application onto human skin damaged by oxidative stress can include (1) a mixture of at least: (a) a leaf extract of Aristotelia chilensis; (b) a leaf extract of Buddleja globosa; (c) a leaf extract of Ugni molinae; (d) optionally, a bark/seed extract of Entada phaseoloides; (e) optionally, a blend of Pfaffia paniculata, Ptychopetalum olacoides, and Lilium candidum extra…	Natural skin care compositions and methods for treating oxidative stress and restoring skin health	CODEX BEAUTY CORPORATION	Portola Valley, CA, US	CORNELL, MARC	A61K8/9789 | A61K8/9794 | A61Q19/08 | A61K8/99 | A61K8/368 | A61K8/34 | A61Q19/00 | A61Q17/00	US11141373B2 | US20210154132A1
